# Supplementary material for: N6-Methyladenosine Writer Gene ZC3H13 Predicts Immune Phenotype and Therapeutic Opportunities in Kidney Renal Clear Cell Carcinoma
Source: Front Oncol. 2021 Aug 23;11:718644. doi: 10.3389/fonc.2021.718644 (PMC8420859; doi:10.3389/fonc.2021.718644)
Supplement: Supplementary file 11 [file Table_1.xlsx]

## Sheet: Table.S1
Table.S1 Information for datasets selected in this study
Accession Number	GPL	Platform	Number of eligible renal cell carcinoma Patients / Samples	Survival Data
TCGA-KIRC	-	Illumina HiSeq 2000 RNA Sequencing V2	530	OS
Our own RNA-seq cohort	-	BGIseq500 platform	46	NA
GSE53757	GPL570	Affymetrix Human Genome U133 Plus 2.0 Array	72 (including 72 adjacent normal tissues)	NA
GSE159115	GPL16791	Illumina HiSeq 2500	8 renal tumor specimens and 6 benign human kidney specimens	NA

## Sheet: Table.S2
Table.S2 Clinicopathological characteristics of TCGA-KIRC patients according to the expression of ZC3H13
	Low.ZC3H13	High.ZC3H13	P value
	No. (%) or Mean (± SD)	No. (%) or Mean (± SD)
Age (years)	61.67 ± 11.91	59.46 ± 12.28	0.04
Gender			0.15
Female	85 (32.08)	101 (38.11)
Male	180 (67.92)	164 (61.89)
Histological grade			0.002
G1	3 (1.13)	11 (4.15)
G2	100 (37.74)	127 (47.92)
G3	113 (42.64)	93 (35.09)
G4	47 (17.74)	28 (10.57)
Gx	1 (0.38)	4 (1.51)
Unknown	1 (0.38)	2 (0.75)
Pathological stage			0.002
Ⅰ	111 (41.89)	154 (58.11)
Ⅱ	29 (10.94)	28 (10.57)
Ⅲ	71 (26.79)	52 (19.62)
Ⅳ	51 (19.25)	31 (11.70)
Unknown	3 (1.13)	0 (0.00)
T stage			0.003
T1	114 (43.02)	157 (59.25)
T2	40 (15.09)	29 (10.94)
T3	104 (39.25)	75 (28.30)
T4	7 (2.64)	4 (1.51)
N stage			0.6
N0	119 (44.91)	120 (45.28)
N1	10 (3.77)	6 (2.26)
Nx	136 (51.32)	139 (52.45)
M stage			0.03
M0	198 (74.72)	222 (83.77)
M1	48 (18.11)	30 (11.32)
Mx	18 (6.79)	12 (4.53)
Unknown	1 (0.38)	1 (0.38)

## Sheet: Table.S3
Table.S3 The gene sets for the cancer-immunity cycle analysis
GeneSymbol	Steps	Direction	ImmuneCellType
IL10	1	positive	Multiple
TGFB1	1	positive	Multiple
HMGB1	1	positive	Multiple
ANXA1	1	positive	Multiple
CALR	1	positive	Multiple
CXCL10	1	positive	Multiple
PDIA3	1	positive	Multiple
HSPA1A	1	positive	Multiple
HSPA1B	1	positive	Multiple
HSPA2	1	positive	Multiple
HSPA8	1	positive	Multiple
HSPA4	1	positive	Multiple
HSPA14	1	positive	Multiple
HSPA5	1	positive	Multiple
HSPA6	1	positive	Multiple
HSPA9	1	positive	Multiple
HSPA13	1	positive	Multiple
HSPA7	1	positive	Multiple
HSPA8	1	positive	Multiple
HSPA12A	1	positive	Multiple
HSPA12B	1	positive	Multiple
HSP90AA1	1	positive	Multiple
HSP90AB1	1	positive	Multiple
HSP90B1	1	positive	Multiple
IFNA2	1	positive	Multiple
IFNA1	1	positive	Multiple
IFNA13	1	positive	Multiple
IFNA6	1	positive	Multiple
IFNA21	1	positive	Multiple
IFNA4	1	positive	Multiple
IFNA8	1	positive	Multiple
IFNA5	1	positive	Multiple
IFNA7	1	positive	Multiple
IFNA14	1	positive	Multiple
IFNA16	1	positive	Multiple
IFNA10	1	positive	Multiple
IFNA17	1	positive	Multiple
IFNB1	1	positive	Multiple
IFNE	1	positive	Multiple
IFNW1	1	positive	Multiple
TNF	2	positive	Multiple
IL1A	2	positive	Multiple
IL1B	2	positive	Multiple
IFNA2	2	positive	Multiple
IFNA1	2	positive	Multiple
IFNA13	2	positive	Multiple
IFNA6	2	positive	Multiple
IFNA21	2	positive	Multiple
IFNA4	2	positive	Multiple
IFNA8	2	positive	Multiple
IFNA5	2	positive	Multiple
IFNA7	2	positive	Multiple
IFNA14	2	positive	Multiple
IFNA16	2	positive	Multiple
IFNA10	2	positive	Multiple
IFNA17	2	positive	Multiple
CD40LG	2	positive	Multiple
CD40	2	positive	Multiple
NT5C	2	positive	Multiple
HMGB1	2	positive	Multiple
TLR1	2	positive	Multiple
TLR2	2	positive	Multiple
TLR3	2	positive	Multiple
TLR4	2	positive	Multiple
TLR5	2	positive	Multiple
TLR6	2	positive	Multiple
TLR7	2	positive	Multiple
TLR8	2	positive	Multiple
TLR9	2	positive	Multiple
TLR10	2	positive	Multiple
HLAA	2	positive	Multiple
B2M	2	positive	Multiple
TAP1	2	positive	Multiple
IL10	2	negative	Multiple
IL4	2	negative	Multiple
IL13	2	negative	Multiple
CD3D	3	positive	Multiple
CD3E	3	positive	Multiple
CD3G	3	positive	Multiple
CD247	3	positive	Multiple
CD28	3	positive	Multiple
TNFRSF9	3	positive	Multiple
TNFSF9	3	positive	Multiple
TNFRSF4	3	positive	Multiple
TNFSF4	3	positive	Multiple
CD27	3	positive	Multiple
CD70	3	positive	Multiple
TNFRSF14	3	positive	Multiple
TNFSF14	3	positive	Multiple
CD40	3	positive	Multiple
CD40LG	3	positive	Multiple
TNFRSF18	3	positive	Multiple
TNFSF18	3	positive	Multiple
TNFRSF25	3	positive	Multiple
TNFSF15	3	positive	Multiple
TNFRSF8	3	positive	Multiple
TNFSF8	3	positive	Multiple
HAVCR1	3	positive	Multiple
TIMD4	3	positive	Multiple
SLAMF7	3	positive	Multiple
SLAMF6	3	positive	Multiple
SLAMF1	3	positive	Multiple
SLAMF9	3	positive	Multiple
SLAMF8	3	positive	Multiple
CD2	3	positive	Multiple
CD48	3	positive	Multiple
CD58	3	positive	Multiple
CD226	3	positive	Multiple
ICOS	3	positive	Multiple
ICOSLG	3	positive	Multiple
KLRK1	3	positive	Multiple
MICA	3	positive	Multiple
MICB	3	positive	Multiple
RAET1E	3	positive	Multiple
RAET1G	3	positive	Multiple
CRTAM	3	positive	Multiple
CADM1	3	positive	Multiple
CTLA4	3	negative	Multiple
PDCD1	3	negative	Multiple
PDCD1LG2	3	negative	Multiple
CD274	3	negative	Multiple
CD160	3	negative	Multiple
TNFRSF14	3	negative	Multiple
BTLA	3	negative	Multiple
VSIR	3	negative	Multiple
LAIR1	3	negative	Multiple
HAVCR1	3	negative	Multiple
HAVCR2	3	negative	Multiple
LGALS9	3	negative	Multiple
TIMD4	3	negative	Multiple
CD244	3	negative	Multiple
CD48	3	negative	Multiple
TIGIT	3	negative	Multiple
NECTIN3	3	negative	Multiple
LAG3	3	negative	Multiple
IL2	3	positive	Multiple
IL12A	3	positive	Multiple
IL12B	3	positive	Multiple
CXCR5	4	positive	B cell
CXCL13	4	positive	B cell
CCL24	4	positive	Basophil
CCL26	4	positive	Basophil
CCL19	4	positive	CD4 T cell
CX3CL1	4	positive	CD4 T cell
CXCL16	4	positive	CD4 T cell
CCR5	4	positive	CD8 T cell
CXCR3	4	positive	CD8 T cell
CXCL10	4	positive	CD8 T cell
CXCL9	4	positive	CD8 T cell
CCL20	4	positive	CD8 T cell
CXCL11	4	positive	CD8 T cell
CX3CL1	4	positive	CD8 T cell
CXCL16	4	positive	CD8 T cell
CCR7	4	positive	Dendritic cell
CCL3	4	positive	Dendritic cell
CCL4	4	positive	Dendritic cell
CCL5	4	positive	Dendritic cell
CCL21	4	positive	Dendritic cell
CCL11	4	positive	Eosinophil
CCL24	4	positive	Eosinophil
CCL26	4	positive	Eosinophil
CSF1	4	positive	Macrophage
CCL2	4	positive	Macrophage
CCL3	4	positive	Macrophage
CCL4	4	positive	Macrophage
CCL5	4	positive	Macrophage
CXCR2	4	positive	MDSC
CXCL5	4	positive	MDSC
CCL2	4	positive	Monocyte
CCL7	4	positive	Monocyte
CX3CL1	4	positive	Monocyte
CXCL1	4	positive	Neutrophil
CXCL2	4	positive	Neutrophil
CXCL3	4	positive	Neutrophil
CXCL8	4	positive	Neutrophil
CXCL6	4	positive	Neutrophil
CXCL5	4	positive	Neutrophil
CXCR3	4	positive	NK cell
CXCL10	4	positive	NK cell
CXCL9	4	positive	NK cell
CCL3	4	positive	NK cell
CCL4	4	positive	NK cell
CCL5	4	positive	NK cell
CXCL11	4	positive	NK cell
CX3CL1	4	positive	NK cell
CXCR5	4	positive	T cell
CCR7	4	positive	T cell
CXCL9	4	positive	T cell
CCL3	4	positive	T cell
CCL4	4	positive	T cell
CCL5	4	positive	T cell
CCL19	4	positive	T cell
CCL21	4	positive	T cell
CX3CL1	4	positive	T cell
CXCL13	4	positive	T cell
CXCR3	4	positive	TH1 cell
CXCL10	4	positive	TH1 cell
CXCL9	4	positive	TH1 cell
CXCL11	4	positive	TH1 cell
CCR6	4	positive	TH17 cell
CCL20	4	positive	TH17 cell
CXCL12	4	positive	TH17 cell
CXCR4	4	positive	TH17 cell
CCL1	4	positive	Th2 cell
CCL17	4	positive	Th2 cell
CCL22	4	positive	Th2 cell
CCR6	4	positive	TH22 cell
CCL20	4	positive	TH22 cell
CCR4	4	positive	Treg cell
CCR10	4	positive	Treg cell
CCL1	4	positive	Treg cell
CCL17	4	positive	Treg cell
CCL22	4	positive	Treg cell
CCL28	4	positive	Treg cell
STAT1	5	positive	T cell
IRF5	5	positive	T cell
KLF2	5	positive	T cell
ITGB2	5	positive	T cell
ICAM1	5	negative	T cell
EZH2	5	negative	T cell
DNMT1	5	negative	T cell
VEGFA	5	negative	T cell
EDNRB	5	negative	T cell
CD28	6	positive	Multiple
ICOS	6	positive	Multiple
ICOSLG	6	positive	Multiple
TNFRSF9	6	positive	Multiple
TNFSF9	6	positive	Multiple
CD27	6	positive	Multiple
CD70	6	positive	Multiple
TNFRSF4	6	positive	Multiple
TNFSF4	6	positive	Multiple
TNFSF14	6	positive	Multiple
CD40	6	positive	Multiple
CD40LG	6	positive	Multiple
HLAA	6	positive	Multiple
B2M	6	positive	Multiple
TAP1	6	positive	Multiple
BIRC5	6	positive	Multiple
MDM2	6	positive	Multiple
MAGEA4	6	positive	Multiple
TP53	6	positive	Multiple
PDCD1	6	negative	Multiple
PDCD1LG2	6	negative	Multiple
CD274	6	negative	Multiple
CTLA4	6	negative	Multiple
BTLA	6	negative	Multiple
VTCN1	6	negative	Multiple
IFNG	7	positive	Multiple
GZMB	7	positive	Multiple
PRF1	7	positive	Multiple
PDCD1	7	negative	Multiple
SMC3	7	negative	Multiple
VTCN1	7	negative	Multiple
HAVCR2	7	negative	Multiple
MICA	7	negative	Multiple
MICB	7	negative	Multiple
BTLA	7	negative	Multiple
VSIR	7	negative	Multiple
LAG3	7	negative	Multiple
IDO1	7	negative	Multiple
IDO2	7	negative	Multiple
ARG1	7	negative	Multiple
ARG2	7	negative	Multiple
NOS1	7	negative	Multiple
NOS2	7	negative	Multiple
NOS3	7	negative	Multiple
TGFB1	7	negative	Multiple
IL10	7	negative	Multiple
CCL28	7	negative	Multiple
CXCL12	7	negative	Multiple
CCL2	7	negative	Multiple
CXCL8	7	negative	Multiple

## Sheet: Table.S4
Table.S4 The gene sets for TME cell infiltration enrichment analysis
Metagene	Cell.type	Immunity
ADAM28	Activated B cell	Adaptive
CD180	Activated B cell	Adaptive
CD79B	Activated B cell	Adaptive
BLK	Activated B cell	Adaptive
CD19	Activated B cell	Adaptive
MS4A1	Activated B cell	Adaptive
TNFRSF17	Activated B cell	Adaptive
IGHM	Activated B cell	Adaptive
GNG7	Activated B cell	Adaptive
MICAL3	Activated B cell	Adaptive
SPIB	Activated B cell	Adaptive
HLA-DOB	Activated B cell	Adaptive
IGKC	Activated B cell	Adaptive
PNOC	Activated B cell	Adaptive
FCRL2	Activated B cell	Adaptive
BACH2	Activated B cell	Adaptive
CR2	Activated B cell	Adaptive
TCL1A	Activated B cell	Adaptive
AKNA	Activated B cell	Adaptive
ARHGAP25	Activated B cell	Adaptive
CCL21	Activated B cell	Adaptive
CD27	Activated B cell	Adaptive
CD38	Activated B cell	Adaptive
CLEC17A	Activated B cell	Adaptive
CLEC9A	Activated B cell	Adaptive
CLECL1	Activated B cell	Adaptive
AIM2	Activated CD4 T cell	Adaptive
BIRC3	Activated CD4 T cell	Adaptive
BRIP1	Activated CD4 T cell	Adaptive
CCL20	Activated CD4 T cell	Adaptive
CCL4	Activated CD4 T cell	Adaptive
CCL5	Activated CD4 T cell	Adaptive
CCNB1	Activated CD4 T cell	Adaptive
CCR7	Activated CD4 T cell	Adaptive
DUSP2	Activated CD4 T cell	Adaptive
ESCO2	Activated CD4 T cell	Adaptive
ETS1	Activated CD4 T cell	Adaptive
EXO1	Activated CD4 T cell	Adaptive
EXOC6	Activated CD4 T cell	Adaptive
IARS	Activated CD4 T cell	Adaptive
ITK	Activated CD4 T cell	Adaptive
KIF11	Activated CD4 T cell	Adaptive
KNTC1	Activated CD4 T cell	Adaptive
NUF2	Activated CD4 T cell	Adaptive
PRC1	Activated CD4 T cell	Adaptive
PSAT1	Activated CD4 T cell	Adaptive
RGS1	Activated CD4 T cell	Adaptive
RTKN2	Activated CD4 T cell	Adaptive
SAMSN1	Activated CD4 T cell	Adaptive
SELL	Activated CD4 T cell	Adaptive
TRAT1	Activated CD4 T cell	Adaptive
ADRM1	Activated CD8 T cell	Adaptive
AHSA1	Activated CD8 T cell	Adaptive
C1GALT1C1	Activated CD8 T cell	Adaptive
CCT6B	Activated CD8 T cell	Adaptive
CD37	Activated CD8 T cell	Adaptive
CD3D	Activated CD8 T cell	Adaptive
CD3E	Activated CD8 T cell	Adaptive
CD3G	Activated CD8 T cell	Adaptive
CD69	Activated CD8 T cell	Adaptive
CD8A	Activated CD8 T cell	Adaptive
CETN3	Activated CD8 T cell	Adaptive
CSE1L	Activated CD8 T cell	Adaptive
GEMIN6	Activated CD8 T cell	Adaptive
GNLY	Activated CD8 T cell	Adaptive
GPT2	Activated CD8 T cell	Adaptive
GZMA	Activated CD8 T cell	Adaptive
GZMH	Activated CD8 T cell	Adaptive
GZMK	Activated CD8 T cell	Adaptive
IL2RB	Activated CD8 T cell	Adaptive
LCK	Activated CD8 T cell	Adaptive
MPZL1	Activated CD8 T cell	Adaptive
NKG7	Activated CD8 T cell	Adaptive
PIK3IP1	Activated CD8 T cell	Adaptive
PTRH2	Activated CD8 T cell	Adaptive
TIMM13	Activated CD8 T cell	Adaptive
ZAP70	Activated CD8 T cell	Adaptive
ABHD3	Central memory CD4 T cell	Adaptive
AHNAK	Central memory CD4 T cell	Adaptive
ANXA2P2	Central memory CD4 T cell	Adaptive
AQP3	Central memory CD4 T cell	Adaptive
ATHL1	Central memory CD4 T cell	Adaptive
BMI1	Central memory CD4 T cell	Adaptive
BZW2	Central memory CD4 T cell	Adaptive
CD63	Central memory CD4 T cell	Adaptive
COL4A1	Central memory CD4 T cell	Adaptive
CYLD	Central memory CD4 T cell	Adaptive
ELMO2	Central memory CD4 T cell	Adaptive
FYN	Central memory CD4 T cell	Adaptive
GLIPR1	Central memory CD4 T cell	Adaptive
GSS	Central memory CD4 T cell	Adaptive
IFITM2	Central memory CD4 T cell	Adaptive
ITGB1	Central memory CD4 T cell	Adaptive
ITGB2	Central memory CD4 T cell	Adaptive
KLF5	Central memory CD4 T cell	Adaptive
LSP1	Central memory CD4 T cell	Adaptive
NDUFB9	Central memory CD4 T cell	Adaptive
PKM2	Central memory CD4 T cell	Adaptive
SFXN3	Central memory CD4 T cell	Adaptive
SIRPG	Central memory CD4 T cell	Adaptive
SMAD4	Central memory CD4 T cell	Adaptive
STX4	Central memory CD4 T cell	Adaptive
TRADD	Central memory CD4 T cell	Adaptive
VIM	Central memory CD4 T cell	Adaptive
XRCC6	Central memory CD4 T cell	Adaptive
ACTN4	Central memory CD8 T cell	Adaptive
ADAM12	Central memory CD8 T cell	Adaptive
ADCY9	Central memory CD8 T cell	Adaptive
F13A1	Central memory CD8 T cell	Adaptive
FCER1G	Central memory CD8 T cell	Adaptive
FCGR3B	Central memory CD8 T cell	Adaptive
FGF7	Central memory CD8 T cell	Adaptive
FKBP4	Central memory CD8 T cell	Adaptive
GLUD1	Central memory CD8 T cell	Adaptive
GM2A	Central memory CD8 T cell	Adaptive
GUSB	Central memory CD8 T cell	Adaptive
IL1RN	Central memory CD8 T cell	Adaptive
NOL11	Central memory CD8 T cell	Adaptive
NTRK1	Central memory CD8 T cell	Adaptive
RARA	Central memory CD8 T cell	Adaptive
RNF128	Central memory CD8 T cell	Adaptive
SIGLEC1	Central memory CD8 T cell	Adaptive
TNFRSF11A	Central memory CD8 T cell	Adaptive
TOX4	Central memory CD8 T cell	Adaptive
UBA52	Central memory CD8 T cell	Adaptive
ULBP1	Central memory CD8 T cell	Adaptive
ATM	Effector memeory CD4 T cell	Adaptive
CASP3	Effector memeory CD4 T cell	Adaptive
CASQ1	Effector memeory CD4 T cell	Adaptive
CD300E	Effector memeory CD4 T cell	Adaptive
DARS	Effector memeory CD4 T cell	Adaptive
DOCK9	Effector memeory CD4 T cell	Adaptive
EXOSC9	Effector memeory CD4 T cell	Adaptive
EZH2	Effector memeory CD4 T cell	Adaptive
GDE1	Effector memeory CD4 T cell	Adaptive
IL34	Effector memeory CD4 T cell	Adaptive
NCOA4	Effector memeory CD4 T cell	Adaptive
NEFL	Effector memeory CD4 T cell	Adaptive
PDGFRL	Effector memeory CD4 T cell	Adaptive
PTGS1	Effector memeory CD4 T cell	Adaptive
REPS1	Effector memeory CD4 T cell	Adaptive
SCG2	Effector memeory CD4 T cell	Adaptive
SDPR	Effector memeory CD4 T cell	Adaptive
SIGLEC14	Effector memeory CD4 T cell	Adaptive
SIGLEC6	Effector memeory CD4 T cell	Adaptive
TAL1	Effector memeory CD4 T cell	Adaptive
TFEC	Effector memeory CD4 T cell	Adaptive
TIPIN	Effector memeory CD4 T cell	Adaptive
TPK1	Effector memeory CD4 T cell	Adaptive
UQCRB	Effector memeory CD4 T cell	Adaptive
USP9Y	Effector memeory CD4 T cell	Adaptive
WIPF1	Effector memeory CD4 T cell	Adaptive
ZCRB1	Effector memeory CD4 T cell	Adaptive
ACAP1	Effector memeory CD8 T cell	Adaptive
APOL3	Effector memeory CD8 T cell	Adaptive
ARHGAP10	Effector memeory CD8 T cell	Adaptive
ATP10D	Effector memeory CD8 T cell	Adaptive
C3AR1	Effector memeory CD8 T cell	Adaptive
CCR5	Effector memeory CD8 T cell	Adaptive
CD160	Effector memeory CD8 T cell	Adaptive
CD55	Effector memeory CD8 T cell	Adaptive
CFLAR	Effector memeory CD8 T cell	Adaptive
CMKLR1	Effector memeory CD8 T cell	Adaptive
DAPP1	Effector memeory CD8 T cell	Adaptive
FCRL6	Effector memeory CD8 T cell	Adaptive
FLT3LG	Effector memeory CD8 T cell	Adaptive
GZMM	Effector memeory CD8 T cell	Adaptive
HAPLN3	Effector memeory CD8 T cell	Adaptive
HLA-DMB	Effector memeory CD8 T cell	Adaptive
HLA-DPA1	Effector memeory CD8 T cell	Adaptive
HLA-DPB1	Effector memeory CD8 T cell	Adaptive
IFI16	Effector memeory CD8 T cell	Adaptive
LIME1	Effector memeory CD8 T cell	Adaptive
LTK	Effector memeory CD8 T cell	Adaptive
NFKBIA	Effector memeory CD8 T cell	Adaptive
SETD7	Effector memeory CD8 T cell	Adaptive
SIK1	Effector memeory CD8 T cell	Adaptive
TRIB2	Effector memeory CD8 T cell	Adaptive
ACP5	Gamma delta T cell	Adaptive
AQP9	Gamma delta T cell	Adaptive
BTN3A2	Gamma delta T cell	Adaptive
C1orf54	Gamma delta T cell	Adaptive
CARD8	Gamma delta T cell	Adaptive
CCL18	Gamma delta T cell	Adaptive
CD209	Gamma delta T cell	Adaptive
CD33	Gamma delta T cell	Adaptive
CD36	Gamma delta T cell	Adaptive
CDK5	Gamma delta T cell	Adaptive
IL10RB	Gamma delta T cell	Adaptive
KLRF1	Gamma delta T cell	Adaptive
LGALS1	Gamma delta T cell	Adaptive
MAPK7	Gamma delta T cell	Adaptive
KLHL7	Gamma delta T cell	Adaptive
KRT80	Gamma delta T cell	Adaptive
LAMC1	Gamma delta T cell	Adaptive
LCORL	Gamma delta T cell	Adaptive
LMNB1	Gamma delta T cell	Adaptive
MEIS3P1	Gamma delta T cell	Adaptive
MPL	Gamma delta T cell	Adaptive
FABP1	Gamma delta T cell	Adaptive
FABP5	Gamma delta T cell	Adaptive
FADD	Gamma delta T cell	Adaptive
MFAP3L	Gamma delta T cell	Adaptive
MINPP1	Gamma delta T cell	Adaptive
RPS24	Gamma delta T cell	Adaptive
RPS7	Gamma delta T cell	Adaptive
RPS9	Gamma delta T cell	Adaptive
DBNL	Gamma delta T cell	Adaptive
CCL13	Gamma delta T cell	Adaptive
CD22	Immature B cell	Adaptive
CYBB	Immature B cell	Adaptive
FAM129C	Immature B cell	Adaptive
FCRL1	Immature B cell	Adaptive
FCRL3	Immature B cell	Adaptive
FCRL5	Immature B cell	Adaptive
FCRLA	Immature B cell	Adaptive
HDAC9	Immature B cell	Adaptive
HLA-DQA1	Immature B cell	Adaptive
HVCN1	Immature B cell	Adaptive
KIAA0226	Immature B cell	Adaptive
NCF1	Immature B cell	Adaptive
NCF1B	Immature B cell	Adaptive
P2RY10	Immature B cell	Adaptive
SP100	Immature B cell	Adaptive
TXNIP	Immature B cell	Adaptive
STAP1	Immature B cell	Adaptive
TAGAP	Immature B cell	Adaptive
ZCCHC2	Immature B cell	Adaptive
AICDA	Memory B cell	Adaptive
CCNA2	Memory B cell	Adaptive
CDKN3	Memory B cell	Adaptive
CLCN5	Memory B cell	Adaptive
ENPP1	Memory B cell	Adaptive
FCER1A	Memory B cell	Adaptive
FCRL4	Memory B cell	Adaptive
MYC	Memory B cell	Adaptive
RUNX2	Memory B cell	Adaptive
SORL1	Memory B cell	Adaptive
SOX5	Memory B cell	Adaptive
STAT5A	Memory B cell	Adaptive
STAT5B	Memory B cell	Adaptive
TLR9	Memory B cell	Adaptive
CCL3L1	Regulatory T cell	Adaptive
CD72	Regulatory T cell	Adaptive
CLEC5A	Regulatory T cell	Adaptive
FOXP3	Regulatory T cell	Adaptive
ITGA4	Regulatory T cell	Adaptive
L1CAM	Regulatory T cell	Adaptive
LIPA	Regulatory T cell	Adaptive
LRP1	Regulatory T cell	Adaptive
LRRC42	Regulatory T cell	Adaptive
MARCO	Regulatory T cell	Adaptive
MMP12	Regulatory T cell	Adaptive
MNDA	Regulatory T cell	Adaptive
MRC1	Regulatory T cell	Adaptive
MS4A6A	Regulatory T cell	Adaptive
PELO	Regulatory T cell	Adaptive
PLEK	Regulatory T cell	Adaptive
PRSS23	Regulatory T cell	Adaptive
PTGIR	Regulatory T cell	Adaptive
ST8SIA4	Regulatory T cell	Adaptive
STAB1	Regulatory T cell	Adaptive
B3GAT1	T follicular helper cell	Adaptive
CDK5R1	T follicular helper cell	Adaptive
PDCD1	T follicular helper cell	Adaptive
BCL6	T follicular helper cell	Adaptive
CD200	T follicular helper cell	Adaptive
CD83	T follicular helper cell	Adaptive
CD84	T follicular helper cell	Adaptive
FGF2	T follicular helper cell	Adaptive
GPR18	T follicular helper cell	Adaptive
CEBPA	T follicular helper cell	Adaptive
CECR1	T follicular helper cell	Adaptive
CLEC10A	T follicular helper cell	Adaptive
CLEC4A	T follicular helper cell	Adaptive
CSF1R	T follicular helper cell	Adaptive
CTSS	T follicular helper cell	Adaptive
DMN	T follicular helper cell	Adaptive
DPP4	T follicular helper cell	Adaptive
LRRC32	T follicular helper cell	Adaptive
MC5R	T follicular helper cell	Adaptive
MICA	T follicular helper cell	Adaptive
NCAM1	T follicular helper cell	Adaptive
NCR2	T follicular helper cell	Adaptive
NRP1	T follicular helper cell	Adaptive
PDCD1LG2	T follicular helper cell	Adaptive
PDCD6	T follicular helper cell	Adaptive
PRDX1	T follicular helper cell	Adaptive
RAE1	T follicular helper cell	Adaptive
RAET1E	T follicular helper cell	Adaptive
SIGLEC7	T follicular helper cell	Adaptive
SIGLEC9	T follicular helper cell	Adaptive
TYRO3	T follicular helper cell	Adaptive
CHST12	T follicular helper cell	Adaptive
CLIC3	T follicular helper cell	Adaptive
IVNS1ABP	T follicular helper cell	Adaptive
KIR2DL2	T follicular helper cell	Adaptive
LGMN	T follicular helper cell	Adaptive
CD70	Type 1 T helper cell	Adaptive
TBX21	Type 1 T helper cell	Adaptive
ADAM8	Type 1 T helper cell	Adaptive
AHCYL2	Type 1 T helper cell	Adaptive
ALCAM	Type 1 T helper cell	Adaptive
B3GALNT1	Type 1 T helper cell	Adaptive
BBS12	Type 1 T helper cell	Adaptive
BST1	Type 1 T helper cell	Adaptive
CD151	Type 1 T helper cell	Adaptive
CD47	Type 1 T helper cell	Adaptive
CD48	Type 1 T helper cell	Adaptive
CD52	Type 1 T helper cell	Adaptive
CD53	Type 1 T helper cell	Adaptive
CD59	Type 1 T helper cell	Adaptive
CD6	Type 1 T helper cell	Adaptive
CD68	Type 1 T helper cell	Adaptive
CD7	Type 1 T helper cell	Adaptive
CD96	Type 1 T helper cell	Adaptive
CFHR3	Type 1 T helper cell	Adaptive
CHRM3	Type 1 T helper cell	Adaptive
CLEC7A	Type 1 T helper cell	Adaptive
COL23A1	Type 1 T helper cell	Adaptive
COL4A4	Type 1 T helper cell	Adaptive
COL5A3	Type 1 T helper cell	Adaptive
DAB1	Type 1 T helper cell	Adaptive
DLEU7	Type 1 T helper cell	Adaptive
DOC2B	Type 1 T helper cell	Adaptive
EMP1	Type 1 T helper cell	Adaptive
F12	Type 1 T helper cell	Adaptive
FURIN	Type 1 T helper cell	Adaptive
GAB3	Type 1 T helper cell	Adaptive
GATM	Type 1 T helper cell	Adaptive
GFPT2	Type 1 T helper cell	Adaptive
GPR25	Type 1 T helper cell	Adaptive
GREM2	Type 1 T helper cell	Adaptive
HAVCR1	Type 1 T helper cell	Adaptive
HSD11B1	Type 1 T helper cell	Adaptive
HUNK	Type 1 T helper cell	Adaptive
IGF2	Type 1 T helper cell	Adaptive
RCSD1	Type 1 T helper cell	Adaptive
RYR1	Type 1 T helper cell	Adaptive
SAV1	Type 1 T helper cell	Adaptive
SELE	Type 1 T helper cell	Adaptive
SELP	Type 1 T helper cell	Adaptive
SH3KBP1	Type 1 T helper cell	Adaptive
SIT1	Type 1 T helper cell	Adaptive
SLC35B3	Type 1 T helper cell	Adaptive
SIGLEC10	Type 1 T helper cell	Adaptive
SKAP1	Type 1 T helper cell	Adaptive
THUMPD2	Type 1 T helper cell	Adaptive
TIGIT	Type 1 T helper cell	Adaptive
ZEB2	Type 1 T helper cell	Adaptive
ENC1	Type 1 T helper cell	Adaptive
FAM134B	Type 1 T helper cell	Adaptive
FBXO30	Type 1 T helper cell	Adaptive
FCGR2C	Type 1 T helper cell	Adaptive
STAC	Type 1 T helper cell	Adaptive
LTC4S	Type 1 T helper cell	Adaptive
MAN1B1	Type 1 T helper cell	Adaptive
MDH1	Type 1 T helper cell	Adaptive
MMD	Type 1 T helper cell	Adaptive
RGS16	Type 1 T helper cell	Adaptive
IL12A	Type 1 T helper cell	Adaptive
P2RX5	Type 1 T helper cell	Adaptive
CD97	Type 1 T helper cell	Adaptive
ITGB4	Type 1 T helper cell	Adaptive
ICAM3	Type 1 T helper cell	Adaptive
METRNL	Type 1 T helper cell	Adaptive
TNFRSF1A	Type 1 T helper cell	Adaptive
IRF1	Type 1 T helper cell	Adaptive
HTR2B	Type 1 T helper cell	Adaptive
CALD1	Type 1 T helper cell	Adaptive
MOCOS	Type 1 T helper cell	Adaptive
TRAF3IP2	Type 1 T helper cell	Adaptive
TLR8	Type 1 T helper cell	Adaptive
TRAF1	Type 1 T helper cell	Adaptive
DUSP14	Type 1 T helper cell	Adaptive
IL17A	Type 17 T helper cell	Adaptive
IL17RA	Type 17 T helper cell	Adaptive
C2CD4A	Type 17 T helper cell	Adaptive
C2CD4B	Type 17 T helper cell	Adaptive
CA2	Type 17 T helper cell	Adaptive
CCDC65	Type 17 T helper cell	Adaptive
CEACAM3	Type 17 T helper cell	Adaptive
IL17C	Type 17 T helper cell	Adaptive
IL17F	Type 17 T helper cell	Adaptive
IL17RC	Type 17 T helper cell	Adaptive
IL17RE	Type 17 T helper cell	Adaptive
IL23A	Type 17 T helper cell	Adaptive
ILDR1	Type 17 T helper cell	Adaptive
LONRF3	Type 17 T helper cell	Adaptive
SH2D6	Type 17 T helper cell	Adaptive
TNIP2	Type 17 T helper cell	Adaptive
ABCA1	Type 17 T helper cell	Adaptive
ABCB1	Type 17 T helper cell	Adaptive
ADAMTS12	Type 17 T helper cell	Adaptive
ANK1	Type 17 T helper cell	Adaptive
ANKRD22	Type 17 T helper cell	Adaptive
B3GALT2	Type 17 T helper cell	Adaptive
CAMTA1	Type 17 T helper cell	Adaptive
CCR9	Type 17 T helper cell	Adaptive
CD40	Type 17 T helper cell	Adaptive
GPR44	Type 17 T helper cell	Adaptive
IFT80	Type 17 T helper cell	Adaptive
ASB2	Type 2 T helper cell	Adaptive
CSRP2	Type 2 T helper cell	Adaptive
DAPK1	Type 2 T helper cell	Adaptive
DLC1	Type 2 T helper cell	Adaptive
DNAJC12	Type 2 T helper cell	Adaptive
DUSP6	Type 2 T helper cell	Adaptive
GNAI1	Type 2 T helper cell	Adaptive
LAMP3	Type 2 T helper cell	Adaptive
NRP2	Type 2 T helper cell	Adaptive
OSBPL1A	Type 2 T helper cell	Adaptive
PDE4B	Type 2 T helper cell	Adaptive
PHLDA1	Type 2 T helper cell	Adaptive
PLA2G4A	Type 2 T helper cell	Adaptive
RAB27B	Type 2 T helper cell	Adaptive
RBMS3	Type 2 T helper cell	Adaptive
RNF125	Type 2 T helper cell	Adaptive
TMPRSS3	Type 2 T helper cell	Adaptive
GATA3	Type 2 T helper cell	Adaptive
BIRC5	Type 2 T helper cell	Adaptive
CDC25C	Type 2 T helper cell	Adaptive
CDC7	Type 2 T helper cell	Adaptive
CENPF	Type 2 T helper cell	Adaptive
CXCR6	Type 2 T helper cell	Adaptive
DHFR	Type 2 T helper cell	Adaptive
EVI5	Type 2 T helper cell	Adaptive
GSTA4	Type 2 T helper cell	Adaptive
HELLS	Type 2 T helper cell	Adaptive
IL26	Type 2 T helper cell	Adaptive
LAIR2	Type 2 T helper cell	Adaptive
ABCD1	Activated dendritic cell	Innate
C1QC	Activated dendritic cell	Innate
CAPG	Activated dendritic cell	Innate
CCL3L3	Activated dendritic cell	Innate
CD207	Activated dendritic cell	Innate
CD302	Activated dendritic cell	Innate
ATP5B	Activated dendritic cell	Innate
ATP5L	Activated dendritic cell	Innate
ATP6V1A	Activated dendritic cell	Innate
BCL2L1	Activated dendritic cell	Innate
C1QB	Activated dendritic cell	Innate
SNURF	Activated dendritic cell	Innate
SPCS3	Activated dendritic cell	Innate
CCNA1	Activated dendritic cell	Innate
CEACAM8	Activated dendritic cell	Innate
NOS2	Activated dendritic cell	Innate
SRA1	Activated dendritic cell	Innate
TNFRSF6B	Activated dendritic cell	Innate
TREM1	Activated dendritic cell	Innate
TREML1	Activated dendritic cell	Innate
RHOA	Activated dendritic cell	Innate
SLC25A37	Activated dendritic cell	Innate
TNFSF14	Activated dendritic cell	Innate
TREML4	Activated dendritic cell	Innate
VNN2	Activated dendritic cell	Innate
XPO6	Activated dendritic cell	Innate
CLEC4C	Activated dendritic cell	Innate
TNFAIP2	Activated dendritic cell	Innate
UBD	Activated dendritic cell	Innate
ACTR3	Activated dendritic cell	Innate
RAB1A	Activated dendritic cell	Innate
SLA	Activated dendritic cell	Innate
HLA-DQA2	Activated dendritic cell	Innate
SIGLEC5	Activated dendritic cell	Innate
SLAMF9	Activated dendritic cell	Innate
ABAT	CD56bright natural killer cell	Innate
C11orf75	CD56bright natural killer cell	Innate
C5orf15	CD56bright natural killer cell	Innate
CDHR1	CD56bright natural killer cell	Innate
DCAF12	CD56bright natural killer cell	Innate
DYNLL1	CD56bright natural killer cell	Innate
GPR137B	CD56bright natural killer cell	Innate
HCP5	CD56bright natural killer cell	Innate
HDGFRP2	CD56bright natural killer cell	Innate
KRT86	CD56bright natural killer cell	Innate
MLST8	CD56bright natural killer cell	Innate
ELMOD3	CD56bright natural killer cell	Innate
ENTPD5	CD56bright natural killer cell	Innate
FAM119A	CD56bright natural killer cell	Innate
FAM179A	CD56bright natural killer cell	Innate
CLIC2	CD56bright natural killer cell	Innate
COX7A2L	CD56bright natural killer cell	Innate
CREB3L4	CD56bright natural killer cell	Innate
CSF1	CD56bright natural killer cell	Innate
CSNK2A2	CD56bright natural killer cell	Innate
CSTA	CD56bright natural killer cell	Innate
CSTB	CD56bright natural killer cell	Innate
CTPS	CD56bright natural killer cell	Innate
CTSD	CD56bright natural killer cell	Innate
FST	CD56bright natural killer cell	Innate
GATA2	CD56bright natural killer cell	Innate
GMPR	CD56bright natural killer cell	Innate
HDC	CD56bright natural killer cell	Innate
HEY1	CD56bright natural killer cell	Innate
HOXA1	CD56bright natural killer cell	Innate
HS2ST1	CD56bright natural killer cell	Innate
HS3ST1	CD56bright natural killer cell	Innate
BCL11B	CD56bright natural killer cell	Innate
CDH3	CD56bright natural killer cell	Innate
MYL6B	CD56bright natural killer cell	Innate
NAA16	CD56bright natural killer cell	Innate
ClQA	CD56bright natural killer cell	Innate
ClQB	CD56bright natural killer cell	Innate
CYP27B1	CD56bright natural killer cell	Innate
EIF3M	CD56bright natural killer cell	Innate
CYP27A1	CD56dim natural killer cell	Innate
DDX55	CD56dim natural killer cell	Innate
DYRK2	CD56dim natural killer cell	Innate
RPL37A	CD56dim natural killer cell	Innate
NOTCH3	CD56dim natural killer cell	Innate
AKR7A3	CD56dim natural killer cell	Innate
GPRC5C	CD56dim natural killer cell	Innate
GRIN1	CD56dim natural killer cell	Innate
HLA-E	CD56dim natural killer cell	Innate
PORCN	CD56dim natural killer cell	Innate
PSMC4	CD56dim natural killer cell	Innate
UPP1	CD56dim natural killer cell	Innate
IL21R	CD56dim natural killer cell	Innate
KIR2DS1	CD56dim natural killer cell	Innate
KIR2DS2	CD56dim natural killer cell	Innate
KIR2DS5	CD56dim natural killer cell	Innate
GIPR	Eosinophil	Innate
KRT18P50	Eosinophil	Innate
LRMP	Eosinophil	Innate
FOSB	Eosinophil	Innate
RRP12	Eosinophil	Innate
GPR183	Eosinophil	Innate
NR4A3	Eosinophil	Innate
ST3GAL6	Eosinophil	Innate
DEPDC5	Eosinophil	Innate
PDE6C	Eosinophil	Innate
PKD2L2	Eosinophil	Innate
GPR65	Eosinophil	Innate
IL5RA	Eosinophil	Innate
P2RY14	Eosinophil	Innate
DACH1	Eosinophil	Innate
DAPK2	Eosinophil	Innate
EMR3	Eosinophil	Innate
ACADM	Immature dendritic cell	Innate
AHCYL1	Immature dendritic cell	Innate
ALDH1A2	Immature dendritic cell	Innate
ALDH3A2	Immature dendritic cell	Innate
ALDH9A1	Immature dendritic cell	Innate
ALOX15	Immature dendritic cell	Innate
AMT	Immature dendritic cell	Innate
ARL1	Immature dendritic cell	Innate
ATIC	Immature dendritic cell	Innate
ATP5A1	Immature dendritic cell	Innate
CAPZA1	Immature dendritic cell	Innate
LILRA5	Immature dendritic cell	Innate
RDX	Immature dendritic cell	Innate
RRAGD	Immature dendritic cell	Innate
TACSTD2	Immature dendritic cell	Innate
INPP5F	Immature dendritic cell	Innate
RAB38	Immature dendritic cell	Innate
PLAU	Immature dendritic cell	Innate
CSF3R	Immature dendritic cell	Innate
SLC18A2	Immature dendritic cell	Innate
AMPD2	Immature dendritic cell	Innate
CLTB	Immature dendritic cell	Innate
C1orf162	Immature dendritic cell	Innate
AIF1	Macrophage	Innate
CCL1	Macrophage	Innate
CCL14	Macrophage	Innate
CCL23	Macrophage	Innate
CCL26	Macrophage	Innate
CD300LB	Macrophage	Innate
CNR1	Macrophage	Innate
CNR2	Macrophage	Innate
EIF1	Macrophage	Innate
EIF4A1	Macrophage	Innate
FPR1	Macrophage	Innate
FPR2	Macrophage	Innate
FRAT2	Macrophage	Innate
GPR27	Macrophage	Innate
GPR77	Macrophage	Innate
RNASE2	Macrophage	Innate
MS4A2	Macrophage	Innate
BASP1	Macrophage	Innate
IGSF6	Macrophage	Innate
HK3	Macrophage	Innate
VNN1	Macrophage	Innate
FES	Macrophage	Innate
NPL	Macrophage	Innate
FZD2	Macrophage	Innate
FAM198B	Macrophage	Innate
HNMT	Macrophage	Innate
SLC15A3	Macrophage	Innate
CD4	Macrophage	Innate
TXNDC3	Macrophage	Innate
FRMD4A	Macrophage	Innate
CRYBB1	Macrophage	Innate
HRH1	Macrophage	Innate
WNT5B	Macrophage	Innate
ADAMTS3	Mast cell	Innate
CPA3	Mast cell	Innate
CMA1	Mast cell	Innate
CTSG	Mast cell	Innate
ARHGAP15	Mast cell	Innate
CPM	Mast cell	Innate
FCN1	Mast cell	Innate
FTL	Mast cell	Innate
HSPA6	Mast cell	Innate
ITGA9	Mast cell	Innate
RNASE3	Mast cell	Innate
S100A4	Mast cell	Innate
SIGLEC8	Mast cell	Innate
SLC6A4	Mast cell	Innate
PTGS2	Mast cell	Innate
EGR3	Mast cell	Innate
PILRA	Mast cell	Innate
CCR2	MDSC	Innate
CD14	MDSC	Innate
CD2	MDSC	Innate
CD86	MDSC	Innate
CXCR4	MDSC	Innate
FCGR2A	MDSC	Innate
FCGR2B	MDSC	Innate
FCGR3A	MDSC	Innate
FERMT3	MDSC	Innate
GPSM3	MDSC	Innate
IL18BP	MDSC	Innate
IL4R	MDSC	Innate
ITGAL	MDSC	Innate
ITGAM	MDSC	Innate
PARVG	MDSC	Innate
PSAP	MDSC	Innate
PTGER2	MDSC	Innate
PTGES2	MDSC	Innate
S100A8	MDSC	Innate
S100A9	MDSC	Innate
ASGR2	Monocyte	Innate
CFP	Monocyte	Innate
ASGR1	Monocyte	Innate
CD1D	Monocyte	Innate
UPK3A	Monocyte	Innate
ACTG1	Monocyte	Innate
ANXA5	Monocyte	Innate
ATP6V1B2	Monocyte	Innate
CFL1	Monocyte	Innate
DAZAP2	Monocyte	Innate
CTBS	Monocyte	Innate
EMR4P	Monocyte	Innate
HIVEP2	Monocyte	Innate
MARCKSL1	Monocyte	Innate
MBP	Monocyte	Innate
MMP15	Monocyte	Innate
PNPLA6	Monocyte	Innate
TMBIM6	Monocyte	Innate
PQBP1	Monocyte	Innate
TEX264	Monocyte	Innate
IKZF1	Monocyte	Innate
AKT3	Natural killer cell	Innate
AXL	Natural killer cell	Innate
BST2	Natural killer cell	Innate
CDH2	Natural killer cell	Innate
CRTAM	Natural killer cell	Innate
CSF2RA	Natural killer cell	Innate
CTSZ	Natural killer cell	Innate
CXCL1	Natural killer cell	Innate
CYTH1	Natural killer cell	Innate
DAXX	Natural killer cell	Innate
DGKH	Natural killer cell	Innate
DLL4	Natural killer cell	Innate
DPYD	Natural killer cell	Innate
ERBB3	Natural killer cell	Innate
F11R	Natural killer cell	Innate
FAM27A	Natural killer cell	Innate
FAM49A	Natural killer cell	Innate
FASLG	Natural killer cell	Innate
FCGR1A	Natural killer cell	Innate
FN1	Natural killer cell	Innate
FSTL1	Natural killer cell	Innate
FUCA1	Natural killer cell	Innate
GBP3	Natural killer cell	Innate
GLS2	Natural killer cell	Innate
GRB2	Natural killer cell	Innate
LST1	Natural killer cell	Innate
BCL2	Natural killer cell	Innate
CDC5L	Natural killer cell	Innate
FGF18	Natural killer cell	Innate
FUT5	Natural killer cell	Innate
FZR1	Natural killer cell	Innate
GAGE2	Natural killer cell	Innate
IGFBP5	Natural killer cell	Innate
KANK2	Natural killer cell	Innate
LDB3	Natural killer cell	Innate
BTN2A2	Natural killer T cell	Innate
CD101	Natural killer T cell	Innate
CD109	Natural killer T cell	Innate
CNPY3	Natural killer T cell	Innate
CNPY4	Natural killer T cell	Innate
CREB1	Natural killer T cell	Innate
CRTC2	Natural killer T cell	Innate
CRTC3	Natural killer T cell	Innate
CSF2	Natural killer T cell	Innate
KLRC1	Natural killer T cell	Innate
FUT4	Natural killer T cell	Innate
ICAM2	Natural killer T cell	Innate
IL32	Natural killer T cell	Innate
LAMP2	Natural killer T cell	Innate
LILRB5	Natural killer T cell	Innate
KLRG1	Natural killer T cell	Innate
HSPA4	Natural killer T cell	Innate
HSPB6	Natural killer T cell	Innate
ISM2	Natural killer T cell	Innate
ITIH2	Natural killer T cell	Innate
KDM4C	Natural killer T cell	Innate
KIR2DS4	Natural killer T cell	Innate
KIRREL3	Natural killer T cell	Innate
SDCBP	Natural killer T cell	Innate
NFATC2IP	Natural killer T cell	Innate
MICB	Natural killer T cell	Innate
KIR2DL1	Natural killer T cell	Innate
KIR2DL3	Natural killer T cell	Innate
KIR3DL1	Natural killer T cell	Innate
KIR3DL2	Natural killer T cell	Innate
NCR1	Natural killer T cell	Innate
FOSL1	Natural killer T cell	Innate
TSLP	Natural killer T cell	Innate
SLC7A7	Natural killer T cell	Innate
SPP1	Natural killer T cell	Innate
TREM2	Natural killer T cell	Innate
UBASH3A	Natural killer T cell	Innate
YBX2	Natural killer T cell	Innate
CCDC88A	Natural killer T cell	Innate
CLEC1A	Natural killer T cell	Innate
THBD	Natural killer T cell	Innate
PDPN	Natural killer T cell	Innate
VCAM1	Natural killer T cell	Innate
EMR1	Natural killer T cell	Innate
CREB5	Neutrophil	Innate
CDA	Neutrophil	Innate
CHST15	Neutrophil	Innate
S100A12	Neutrophil	Innate
APOBEC3A	Neutrophil	Innate
CASP5	Neutrophil	Innate
MMP25	Neutrophil	Innate
HAL	Neutrophil	Innate
C1orf183	Neutrophil	Innate
FFAR2	Neutrophil	Innate
MAK	Neutrophil	Innate
CXCR1	Neutrophil	Innate
STEAP4	Neutrophil	Innate
MGAM	Neutrophil	Innate
BTNL8	Neutrophil	Innate
CXCR2	Neutrophil	Innate
TNFRSF10C	Neutrophil	Innate
VNN3	Neutrophil	Innate
CBX6	Plasmacytoid dendritic cell	Innate
DAB2	Plasmacytoid dendritic cell	Innate
DDX17	Plasmacytoid dendritic cell	Innate
HIGD1A	Plasmacytoid dendritic cell	Innate
IDH3A	Plasmacytoid dendritic cell	Innate
IL3RA	Plasmacytoid dendritic cell	Innate
MAGED1	Plasmacytoid dendritic cell	Innate
NUCB2	Plasmacytoid dendritic cell	Innate
OFD1	Plasmacytoid dendritic cell	Innate
OGT	Plasmacytoid dendritic cell	Innate
PDIA4	Plasmacytoid dendritic cell	Innate
SERTAD2	Plasmacytoid dendritic cell	Innate
SIRPA	Plasmacytoid dendritic cell	Innate
TMED2	Plasmacytoid dendritic cell	Innate
ENG	Plasmacytoid dendritic cell	Innate
FCAR	Plasmacytoid dendritic cell	Innate
IGF1	Plasmacytoid dendritic cell	Innate
ITGA2B	Plasmacytoid dendritic cell	Innate
GABARAP	Plasmacytoid dendritic cell	Innate
GPX1	Plasmacytoid dendritic cell	Innate
KRT23	Plasmacytoid dendritic cell	Innate
PROK2	Plasmacytoid dendritic cell	Innate
RALB	Plasmacytoid dendritic cell	Innate
RETNLB	Plasmacytoid dendritic cell	Innate
RNF141	Plasmacytoid dendritic cell	Innate
SEC14L1	Plasmacytoid dendritic cell	Innate
SEPX1	Plasmacytoid dendritic cell	Innate
EMP3	Plasmacytoid dendritic cell	Innate
CD300LF	Plasmacytoid dendritic cell	Innate
ABTB1	Plasmacytoid dendritic cell	Innate
KLHL21	Plasmacytoid dendritic cell	Innate
PHRF1	Plasmacytoid dendritic cell	Innate

## Sheet: Table S5
Table.S5 The signatures related to response of immunotherapy
GeneSetName	Description	Genes
Alcoholism	Up	CREB3L4, H2AFV, H2AFZ, HIST1H2AB, HIST1H2AG, HIST1H2AH, HIST1H2AI, HIST1H2AM, HIST1H2BC, HIST1H2BD, HIST1H2BF, HIST1H2BJ, HIST1H2BK, HIST1H2BL, HIST1H2BN, HIST1H2BO, HIST1H3B, HIST1H3D, HIST1H3H, HIST1H4A, HIST1H4B, HIST2H2AB, HIST2H2AC, HIST2H2BE, HIST2H2BF, HIST2H3D, HIST3H2A
Base_excision_repair	Up	FEN1, LIG1, NEIL3, PARP1, PARP2, PCNA, POLE, POLE2, UNG
Cell_cycle	Up	BUB1, BUB1B, CCNA2, CCNB2, CCNE1, CCNE2, CDC20, CDC25A, CDC25C, CDC6, CDK1, CDK2, CDKN2A, DBF4, E2F1, E2F2, ESPL1, MAD2L1, MAD2L2, MCM2, MCM4, MCM6, MCM7, ORC1, ORC6, PCNA, PLK1, SKP2, SMC3, TFDP1, TTK, YWHAB
Cytokine-cytokine_receptor_interaction	Down	ACVR1, CCL24, FLT4, IFNGR1, IL4R, IL6ST, KIT, LIF, PDGFA, PDGFRB, TGFB1, TGFBR2, TNFRSF10B, TNFRSF14, TNFRSF1A
DNA_replication	Up	DNA2, FEN1, LIG1, MCM2, MCM4, MCM6, MCM7, PCNA, POLA2, POLE, POLE2, PRIM1, PRIM2, RFC2, RFC3, RFC4, RFC5, RNASEH2A, RPA1, RPA3
Fanconi_anemia_pathway	Up	BLM, BRCA1, BRCA2, BRIP1, EME1, ERCC4, FANCA, FANCB, FANCD2, FANCI, PALB2, RAD51, RAD51C, RMI1, RMI2, RPA1, RPA3, TOP3A, UBE2T
Homologous_recombination	Up	BLM, BRCA2, EME1, RAD51, RAD51C, RAD54L, RPA1, RPA3, TOP3A, XRCC2, XRCC3
MicroRNAs_in_cancer	Up	BRCA1, CCNE1, CCNE2, CDC25A, CDC25C, CDCA5, CDKN2A, DNMT1, E2F1, E2F2, EZH2, KIF23, STMN1, TRIM71
Mismatch_repair	Up	EXO1, LIG1, PCNA, RFC2, RFC3, RFC4, RFC5, RPA1, RPA3
Nucleotide_excision_repair	Up	CETN2, ERCC4, LIG1, PCNA, POLE, POLE2, RFC2, RFC3, RFC4, RFC5, RPA1, RPA3
Oocyte_meiosis	Up	AURKA, BUB1, CCNB2, CCNE1, CCNE2, CDC20, CDC25C, CDK1, CDK2, ESPL1, FBXO5, MAD2L1, MAD2L2, PLK1, SGOL1, SMC3, YWHAB
p53_signaling_pathway	Up	CCNB2, CCNE1, CCNE2, CDK1, CDK2, CDKN2A, GTSE1, PPM1D, RFWD2, RRM2
Progesterone-mediated_oocyte_maturation	Up	BUB1, CCNA2, CCNB2, CDC25A, CDC25C, CDK1, CDK2, MAD2L1, MAD2L2, PLK1
Proteasome	Up	IFNG, PSMA4, PSMB2, PSMB4, PSMC4, PSMD4, PSMD7
Pyrimidine_metabolism	Up	CTPS1, DTYMK, POLA2, POLE, POLE2, PRIM1, PRIM2, RRM2, TYMS
RNA_degradation	Up	CNOT10, EXOSC2, EXOSC8, LSM3, LSM4, LSM5, PARN
Spliceosome	Up	HNRNPM, LSM3, LSM4, LSM5, MAGOHB, PRPF19, SF3B2, SF3B3, SF3B4, SNRNP40, SNRPA1, SNRPC, USP39, WBP11
Systemic_lupus_erythematosus	Up	H2AFV, H2AFZ, HIST1H2AB, HIST1H2AG, HIST1H2AH, HIST1H2AI, HIST1H2AM, HIST1H2BC, HIST1H2BD, HIST1H2BF, HIST1H2BJ, HIST1H2BK, HIST1H2BL, HIST1H2BN, HIST1H2BO, HIST1H3B, HIST1H3D, HIST1H3H, HIST1H4A, HIST1H4B, HIST2H2AB, HIST2H2AC, HIST2H2BE, HIST2H2BF, HIST2H3D, HIST3H2A, IFNG
Viral_carcinogenesis	Up	CCNA2, CCNE1, CCNE2, CDC20, CDK1, CDK2, CDKN2A, CREB3L4, GTF2E1, HIST1H2BC, HIST1H2BD, HIST1H2BF, HIST1H2BJ, HIST1H2BK, HIST1H2BL, HIST1H2BN, HIST1H2BO, HIST1H4A, HIST1H4B, HIST2H2BE, HIST2H2BF, SKP2, YWHAB
IFN-γ_signature	UP	TIGIT, CD27, CD8A, PDCD1LG2, LAG3, CD274, CXCR6, CMKLR1, NKG7, CCL5, PSMB10, IDO1, CXCL9, HLA-DQA1, CD276, STAT1, HLA-DRB1, HLA-E
APM_signal	UP	B2M, HLA-A, HLA-B, HLA-C, TAP1, TAP2

## Sheet: Table S6
TableS6 The clinicopathological data of our own cohort.
Patient.number	Age	Sex	Past medical history	Smoking history	Drinking history	Clinical stage	Surgical approach	Tumor location	Pathological type	Pathological grade	Pathological staging	Adjuvant treatment
patient01	58	male	hypertension，diabetes	none	none	T1aN0M0	Partial Nephrectomy	left kidney	type 2 papillary renal carcinoma	G3	T1bN0M0	none
patient02	67	male	clear cell carcinoma of the right kidney, hypertension, depressive disorder	30 years	20 years	T1aN0M0	Partial Nephrectomy	left kidney	renal cell carcinoma	G4	T1aN0M0	chemotherapy
patient03	64	male	hypertension, depressive disorder	none	none	T1aN0M0	Partial Nephrectomy	right kidney	renal cell carcinoma	G3	T1aN0M0	none
patient04	57	male	hypertension	40 years	none	T1bN0Mx	Partial Nephrectomy	left kidney	renal clear cell carcinoma	G2	T1bN0Mx	none
patient05	78	male	hypertension, diabetes, pulmonary tuberculosis, bladder cancer	none	none	T1aN0M0	Radical Nephrectomy	right kidney	renal clear cell carcinoma	G3	T1aN0M0	none
patient06	52	female	hypertension	none	none	T1bN0M0	Partial Nephrectomy	right kidney	renal clear cell carcinoma	G3	T1aN0M0	none
patient07	57	male	hypertension	none	none	T1aNxM0	Radical Nephrectomy	left kidney	renal clear cell carcinoma	G2	T1aN0M0	none
patient08	33	male	hyperthyroidism	20 years	none	T1aN0M0	Partial Nephrectomy	left kidney	renal clear cell carcinoma	G1	T1aN0M0	none
patient09	73	male	myelodysplastic syndrome	none	none	T1aN0M0	Partial Nephrectomy	right kidney	renal clear cell carcinoma	G3	T1aN0M0	none
patient10	54	male	none	30 years	none	T1aN0M0	Radical Nephrectomy	left kidney	renal clear cell carcinoma	G2	T1aN0M0	none
patient11	31	male	none	none	none	T1aN0M0	Radical Nephrectomy	left kidney	renal clear cell carcinoma	G1	T1aN0M0	none
patient12	66	female	gastric ulcer	none	none	T1bN0M0	Radical Nephrectomy	right kidney	renal clear cell carcinoma	G2	T1bN0M0	none
patient13	46	male	right renal cell carcinoma	none	none	T1bN0M0	Radical Nephrectomy	right kidney	chromophobe renal cell carcinoma	unkwown	T1bN0M0	none
patient14	76	male	hypothyroidism, hypertension	none	none	T1bN0M0	Partial Nephrectomy	right kidney	type 2 papillary renal carcinoma	G2-G3	T1bN0M0	none
patient15	56	male	hypertension, gastric ulcer	30 years	none	T1bN0M0	Partial Nephrectomy	left kidney	renal clear cell carcinoma	G1	T1bN0M0	none
patient16	32	male	none	10 years	none	T1aN0M0	Radical Nephrectomy	right kidney	renal clear cell carcinoma	G2	T1aN0M0	none
patient17	67	male	hypertension	50 years	50 years	T1aN0M0	Partial Nephrectomy	right kidney	renal clear cell carcinoma	G2	T1aN0M0	none
patient18	65	female	hypertension	none	none	T1aN0M0	Partial Nephrectomy	right kidney	renal clear cell carcinoma	G2	T1aN0M0	none
patient19	47	male	perianal abscess	none	none	T1bN0M0	Radical Nephrectomy	right kidney	renal clear cell carcinoma	G3	T1aN0M0	none
patient20	60	male	hypertension	none	none	T1bN0M0	Radical Nephrectomy	left kidney	renal clear cell carcinoma	G2	T1bN0M0	none
patient21	57	female	hypertension, tongue cancer	none	none	T2aN0M0	Radical Nephrectomy	right kidney	renal clear cell carcinoma	G2	T1bN0M0	none
patient22	48	male	hypertension	none	none	T1aN0M0	Partial Nephrectomy	right kidney	renal clear cell carcinoma	G2	T1aN0M0	none
patient23	47	female	breast cancer	none	none	T1aN0M0	Partial Nephrectomy	right kidney	renal clear cell carcinoma	G1	T1aN0M0	none
patient24	30	male	none	10 years	none	T1aN0M0	Partial Nephrectomy	left kidney	renal clear cell carcinoma	G2	T1aN0M0	none
patient25	47	male	none	none	none	T1bN0M0	Partial Nephrectomy	left kidney	renal clear cell carcinoma	G2	T1aN0M0	none
patient26	51	female	breast fibroma	none	none	T1bN0M0	Radical Nephrectomy	left kidney	spindle cell mucinous tubule carcinoma	unkwown	T1bN0M0	none
patient27	60	female	hypertension	none	none	T1bN0M0	Radical Nephrectomy	left kidney	renal cell carcinoma	unkwown	T2aN0Mx	none
patient28	53	male	left renal calculi	30 years	30 years	T1aN0M0	Partial Nephrectomy	left kidney	renal clear cell carcinoma	G2	T1aN0M0	none
patient29	55	female	none	none	none	T1bN0M0	Radical Nephrectomy	left kidney	renal clear cell carcinoma	G2	T1aN0M0	none
patient30	54	female	uterine fibroids	none	none	T1aN0M0	Partial Nephrectomy	left kidney	chromophobe renal cell carcinoma	unkwown	T1aN0M0	none
patient31	56	male	hypertension, diabetes	40 years	none	T1bN0M0	Radical Nephrectomy	left kidney	multilocular cystic renal cell carcinoma	unkwown	T1bN0M0	none
patient32	66	male	hypertension, duodenal ulcer, fracture	40 years	10 years	T2aN0M0	Radical Nephrectomy	left kidney	type 2 papillary renal carcinoma	G2	T3aN0M0	none
patient33	64	male	hypertension	none	none	T1bN0M0	Radical Nephrectomy	left kidney	renal clear cell carcinoma	G1	T1bN0M0	none
patient34	71	male	none	none	none	T1bN0M0	Radical Nephrectomy	left kidney	renal clear cell carcinoma	G2	T1bN0M0	none
patient35	55	male	none	none	none	T1aN0M0	Partial Nephrectomy	left kidney	renal clear cell carcinoma	G2	T1aN0M0	none
patient36	56	female	none	none	none	T1aN0M0	Partial Nephrectomy	right kidney	type 2 papillary renal carcinoma	G3	T1aN0M0	none
patient37	61	female	hypertension	none	none	T1bN0M0	Radical Nephrectomy	left kidney	renal clear cell carcinoma	G1-G2	T1bN0M0	none
patient38	65	female	hypothyroidism, hypertension, asthma	none	none	T1bNxM0	Radical Nephrectomy	right kidney	renal clear cell carcinoma	G2-G3	T3aN0Mx	none
patient39	49	male	diabetes	10 years	none	T1aN0M0	Partial Nephrectomy	left kidney	chromophobe renal cell carcinoma	unkwown	T1aN0M0	none
patient40	72	male	diabetes, hypertension, coronary heart disease, chronic obstructive pulmonary disease	30 years	none	T1aN0M0	Partial Nephrectomy	right kidney	renal clear cell carcinoma	G2	T1aN0M0	none
patient41	44	female	none	none	none	T1aN0M0	Partial Nephrectomy	right kidney	renal clear cell carcinoma	G1	T1aN0M0	none
patient42	63	male	hypertension	30 years	none	T3aNxM0	Radical Nephrectomy	right kidney	renal clear cell carcinoma	G2-G3	T2aN0M0	none
patient43	58	male	none	none	30 years	T1bN0M0	Radical Nephrectomy	left kidney	renal clear cell carcinoma	G4	T1aN0M0	none
patient44	67	male	none	30 years	none	T1bN0Mx	Radical Nephrectomy	right kidney	renal clear cell carcinoma	G4	T1bN0Mx	none
patient45	50	female	none	none	none	T1aN0M0	Partial Nephrectomy	right kidney	renal cell carcinoma	unkwown	T1aN0M0	none
patient46	58	male	none	none	none	T1bN0M0	Radical Nephrectomy	left kidney	renal clear cell carcinoma	G1-G2	T1bN0M0	none

## Sheet: Table S7
Table.S7 Different express genes between ZC3H13 high and low group
Gene	logFC	AveExpr	t	P.Value	adj.P.Val	B	logFC.ABS
NBEAL1	1.08477	4.07849	18.5554	1.32547e-59	5.15156e-56	124.779	1.08477
SHPRH	1.03293	3.52263	18.46	3.89058e-59	1.26009e-55	123.603	1.03293
ZBED6	1.54242	2.57434	17.8451	3.87995e-56	5.38565e-53	116.479	1.54242
USP37	1.07982	3.25968	16.8481	2.49182e-51	1.3451e-48	105.789	1.07982
PLEKHM3	1.05063	1.79951	16.5177	9.37823e-50	3.79682e-47	101.777	1.05063
ROMO1	-1.02496	5.11614	-16.3524	5.70716e-49	2.05384e-46	100.578	1.02496
KLHL11	1.33798	0.96758	16.0499	1.53378e-47	4.44865e-45	96.486	1.33798
RAPH1	1.21865	2.22446	15.9769	3.38462e-47	9.13518e-45	96.1436	1.21865
POMK	1.28846	0.481988	15.5468	3.48623e-45	6.3913e-43	91.0305	1.28846
NHSL2	1.37453	1.17704	15.4594	8.8865e-45	1.52824e-42	90.3529	1.37453
ASAP2	1.02002	4.67971	15.384	1.9908e-44	3.1453e-42	90.2002	1.02002
ZNF699	1.07746	1.64626	15.1965	1.46913e-43	2.05393e-41	87.7583	1.07746
AC092835.2	1.18732	-1.00579	14.7312	2.00672e-41	2.10793e-39	82.2425	1.18732
ZNF366	1.50153	2.70791	14.3302	1.32121e-39	1.03113e-37	79.0642	1.50153
PALM2-AKAP2	1.71901	-0.533134	14.2689	2.49535e-39	1.85794e-37	77.6857	1.71901
ACER2	1.21986	1.89988	14.1069	1.33125e-38	9.07727e-37	76.642	1.21986
MRPL41	-1.00452	4.48997	-14.0017	3.92897e-38	2.48703e-36	75.8365	1.00452
ZNF221	1.02839	-0.218918	13.3959	1.86439e-35	8.52489e-34	69.0826	1.02839
TIMP3	1.43553	3.71762	13.118	3.01271e-34	1.19238e-32	66.9875	1.43553
TMPPE	1.01794	0.670779	12.8779	3.25881e-33	1.14726e-31	64.2509	1.01794
GALNT4	1.4361	-0.421031	12.8525	4.18499e-33	1.44453e-31	63.8048	1.4361
FAM160A1	1.19772	1.87292	12.6764	2.36157e-32	7.53569e-31	62.5341	1.19772
EIF4EBP1	-1.02778	5.24509	-12.6377	3.44732e-32	1.08226e-30	62.2571	1.02778
EML5	1.67636	-1.34879	12.6616	2.72972e-32	8.65362e-31	61.9227	1.67636
KRBA2	1.02194	-0.585298	12.5029	1.28253e-31	3.74789e-30	60.4527	1.02194
ATP11A	1.07714	8.12077	12.4195	2.88137e-31	8.14921e-30	60.1572	1.07714
HSPG2	1.2451	8.95908	12.3674	4.76855e-31	1.32761e-29	59.6711	1.2451
ZNRF3	1.57385	-1.87578	12.4139	3.03979e-31	8.57363e-30	59.5693	1.57385
CCDC85A	1.42728	1.1229	12.1239	4.94769e-30	1.25193e-28	57.1909	1.42728
RP11-449H3.3	1.4196	-3.63373	12.1423	4.15218e-30	1.05753e-28	57.1521	1.4196
RP11-729L2.2	1.45931	-4.17282	12.0989	6.28353e-30	1.57966e-28	56.802	1.45931
EPHA4	1.02162	4.11677	11.7248	2.16608e-28	4.69036e-27	53.6569	1.02162
GAFA3	1.20056	-1.6734	11.5551	1.05622e-27	2.13142e-26	51.6646	1.20056
NCR3LG1	1.29297	2.9866	11.4452	2.92666e-27	5.67602e-26	51.1099	1.29297
CYP51A1	1.06035	1.39725	11.4337	3.25487e-27	6.28747e-26	50.8912	1.06035
ERVW-1	1.41808	-2.10307	11.1629	3.90606e-26	6.84458e-25	48.1849	1.41808
CTD-2583A14.10	1.09104	-2.80296	11.0392	1.20167e-25	2.02183e-24	47.1238	1.09104
C4orf48	-1.2401	-0.313624	-10.8045	9.91097e-25	1.5408e-23	45.1195	1.2401
PTPRB	1.06307	7.02958	10.7481	1.63793e-24	2.49842e-23	44.7451	1.06307
AC092881.1	1.42347	-2.72709	10.7638	1.42516e-24	2.18589e-23	44.7263	1.42347
CSNK2A3	1.02784	-2.20404	10.6958	2.60839e-24	3.89914e-23	44.1131	1.02784
TNFRSF18	-1.08976	0.230381	-10.6379	4.354e-24	6.41889e-23	43.7445	1.08976
CTD-2313N18.7	1.16205	-3.62002	10.6373	4.37907e-24	6.44197e-23	43.7008	1.16205
NBL1	-1.13971	4.84013	-10.5045	1.40984e-23	2.01156e-22	42.6551	1.13971
SLC18A2	1.22843	-0.0886557	10.4828	1.70578e-23	2.41782e-22	42.3901	1.22843
TEK	1.00236	5.05144	10.3298	6.47471e-23	8.70145e-22	41.1433	1.00236
ZNF727	1.64056	-1.38913	10.3126	7.51984e-23	1.00366e-21	40.8887	1.64056
KDR	1.11253	7.73177	10.1556	2.91392e-22	3.71562e-21	39.6355	1.11253
C15orf38-AP3S2	1.04645	-1.79945	10.0811	5.51171e-22	6.85278e-21	38.9368	1.04645
SLC10A6	1.24012	-0.0928098	10.0195	9.31885e-22	1.14327e-20	38.5116	1.24012
NLRP14	1.25009	-1.79824	9.98828	1.21522e-21	1.46954e-20	38.1807	1.25009
RP11-849F2.7	1.11919	-3.37041	9.81882	5.08079e-21	5.82851e-20	36.8507	1.11919
TRIM58	1.09263	-1.3262	9.77381	7.40842e-21	8.34113e-20	36.434	1.09263
PCDHAC2	1.24508	0.112664	9.68349	1.5736e-20	1.72767e-19	35.7876	1.24508
ZSCAN23	1.16923	-1.08171	9.67593	1.67573e-20	1.83565e-19	35.6543	1.16923
LRRC55	1.19554	-0.845597	9.5934	3.3202e-20	3.54903e-19	35.0034	1.19554
TAS2R3	1.23467	-4.47544	9.44984	1.08051e-19	1.10805e-18	33.9337	1.23467
FAM196B	1.88142	0.113713	9.40856	1.51354e-19	1.53511e-18	33.5963	1.88142
COL25A1	1.4947	1.53153	9.33723	2.70312e-19	2.69281e-18	33.0982	1.4947
APOC1	-1.21695	6.05809	-9.33123	2.83772e-19	2.82363e-18	32.8219	1.21695
METTL24	1.11632	0.615213	9.14862	1.23416e-18	1.15361e-17	31.5853	1.11632
TVP23C-CDRT4	1.05523	-2.68097	9.11254	1.64608e-18	1.52108e-17	31.2318	1.05523
FAM47E-STBD1	1.21184	-4.02476	9.09788	1.85009e-18	1.7015e-17	31.166	1.21184
CHURC1-FNTB	1.08964	-3.57143	9.09857	1.83996e-18	1.69299e-17	31.1569	1.08964
MLNR	1.47196	-3.38731	8.96375	5.35299e-18	4.7134e-17	30.1176	1.47196
SYCE1L	-1.0548	0.532345	-8.95752	5.62197e-18	4.93459e-17	30.1095	1.0548
MUC12	-1.42838	0.329305	-8.94586	6.16253e-18	5.38674e-17	30.0117	1.42838
SIGLEC6	1.13613	-1.95603	8.91315	7.96879e-18	6.90403e-17	29.6971	1.13613
APOLD1	1.05624	7.66854	8.87784	1.05087e-17	8.98832e-17	29.2798	1.05624
RAB26	-1.06423	-0.636501	-8.83454	1.47372e-17	1.24462e-16	29.1206	1.06423
TRIB3	-1.00072	5.45298	-8.82066	1.64218e-17	1.3803e-16	28.8345	1.00072
KL	1.10046	6.02763	8.70446	4.04193e-17	3.28648e-16	27.9401	1.10046
RGS7BP	1.29653	1.48358	8.65199	6.05317e-17	4.85077e-16	27.8248	1.29653
MT2A	-1.00073	6.89937	-8.62532	7.42737e-17	5.89609e-16	27.3348	1.00073
CHRM3	1.22179	2.21876	8.58136	1.0396e-16	8.13307e-16	27.2879	1.22179
ASIP	-1.1862	-2.24092	-8.54149	1.40881e-16	1.08925e-15	26.9272	1.1862
MFSD2A	-1.34021	1.50067	-8.50465	1.86372e-16	1.42477e-15	26.7302	1.34021
CLIC5	1.09628	3.25604	8.48114	2.2272e-16	1.69067e-15	26.4776	1.09628
FRAS1	1.02867	5.13599	8.49965	1.93586e-16	1.4776e-15	26.4338	1.02867
FRMPD2	1.09683	-0.82137	8.42836	3.31793e-16	2.48947e-15	26.1139	1.09683
SCN4A	1.2076	2.15046	8.41405	3.69536e-16	2.76199e-15	26.0521	1.2076
KLHL33	1.08039	-3.24141	8.34358	6.26945e-16	4.60099e-15	25.513	1.08039
CPNE7	-1.30015	0.472073	-8.32563	7.16941e-16	5.23771e-15	25.4087	1.30015
EDAR	1.65002	-1.37392	8.27716	1.02881e-15	7.41297e-15	25.0228	1.65002
PKHD1	1.42771	5.35041	8.26821	1.09954e-15	7.90502e-15	24.7214	1.42771
NPR3	1.38226	7.16961	8.23505	1.40611e-15	1.00202e-14	24.4506	1.38226
WNT9B	1.1167	-1.73283	8.03475	6.11482e-15	4.1089e-14	23.2982	1.1167
SBSN	-1.522	-4.6351	-8.01077	7.27802e-15	4.86695e-14	23.165	1.522
GCSAML	1.02496	-1.87342	7.95896	1.05889e-14	7.00147e-14	22.7687	1.02496
JSRP1	-1.08209	-0.687303	-7.87638	1.91733e-14	1.24655e-13	22.2062	1.08209
SLC3A1	1.09064	8.37448	7.82241	2.81924e-14	1.80456e-13	21.5326	1.09064
MFI2	-1.16095	1.94264	-7.74219	4.98134e-14	3.12468e-13	21.2817	1.16095
SOWAHB	1.10598	2.60842	7.7324	5.33799e-14	3.33547e-13	21.1744	1.10598
TAAR1	1.01234	-4.6892	7.60926	1.2668e-13	7.65713e-13	20.4034	1.01234
ANO3	1.09846	1.69639	7.59681	1.38161e-13	8.32783e-13	20.3006	1.09846
PAEP	-2.09952	-3.38615	-7.54221	2.0189e-13	1.20273e-12	19.9474	2.09952
CNFN	-1.01799	-0.771798	-7.51547	2.42912e-13	1.43568e-12	19.762	1.01799
MTRNR2L3	-1.03681	-2.69235	-7.49981	2.70651e-13	1.59477e-12	19.659	1.03681
ENAM	1.32769	1.89992	7.4845	3.00756e-13	1.76361e-12	19.5362	1.32769
GPR20	1.02404	-0.537508	7.46601	3.41564e-13	1.99148e-12	19.4385	1.02404
C16orf74	-1.15518	2.20115	-7.46384	3.46697e-13	2.02081e-12	19.3794	1.15518
CD300LG	1.33753	0.133409	7.45198	3.76111e-13	2.18569e-12	19.3519	1.33753
CTXN1	-1.05181	0.772605	-7.44375	3.97955e-13	2.30574e-12	19.2962	1.05181
FREM2	1.36073	3.88241	7.47405	3.23182e-13	1.88827e-12	19.2852	1.36073
C19orf81	-1.3117	-3.58527	-7.41285	4.91688e-13	2.82608e-12	19.0917	1.3117
HAGHL	-1.1299	1.6142	-7.41471	4.85501e-13	2.79217e-12	19.0837	1.1299
AJAP1	1.03621	2.79014	7.38281	6.03589e-13	3.43773e-12	18.7921	1.03621
SFN	-1.33045	1.16262	-7.36659	6.74042e-13	3.82108e-12	18.78	1.33045
RP11-1220K2.2	1.19454	-0.200173	7.35975	7.06139e-13	3.99604e-12	18.743	1.19454
WDR72	1.10037	5.31212	7.39322	5.62237e-13	3.21541e-12	18.5906	1.10037
SULT2B1	-1.06686	-1.19142	-7.33408	8.405e-13	4.7357e-12	18.5651	1.06686
BAI3	1.11801	-1.22404	7.2043	2.01337e-12	1.0929e-11	17.7291	1.11801
ITPKA	-1.21458	0.0492543	-7.19563	2.13345e-12	1.15711e-11	17.6792	1.21458
C19orf33	-1.14505	4.08971	-7.2252	1.7506e-12	9.57486e-12	17.588	1.14505
PGLYRP2	-1.40186	-3.05388	-7.15995	2.70611e-12	1.45996e-11	17.4489	1.40186
SLC22A24	1.66702	-1.49215	7.13959	3.09805e-12	1.6631e-11	17.3172	1.66702
TNNT1	-1.57108	-1.7809	-7.11515	3.64292e-12	1.94486e-11	17.1593	1.57108
PI3	-1.64607	-2.15147	-7.11379	3.67578e-12	1.96079e-11	17.1512	1.64607
GFPT2	-1.14389	2.72342	-7.08321	4.49863e-12	2.38077e-11	16.8393	1.14389
PPAP2C	-1.03214	2.51131	-7.05708	5.34353e-12	2.80348e-11	16.6932	1.03214
FABP6	-1.25594	3.57977	-7.07365	4.79133e-12	2.5281e-11	16.6745	1.25594
KRT15	-1.5228	-2.18201	-6.99779	7.88069e-12	4.05899e-11	16.4199	1.5228
SAA1	-2.53254	0.784589	-6.98924	8.33308e-12	4.28291e-11	16.3576	2.53254
TRPM3	1.21702	3.40404	7.01697	6.95192e-12	3.60354e-11	16.3426	1.21702
MYRIP	1.02838	1.93402	6.98987	8.29929e-12	4.26667e-11	16.3133	1.02838
C19orf80	-1.38467	-1.59846	-6.8952	1.5343e-11	7.68058e-11	15.7809	1.38467
IL20RB	-1.61629	2.23456	-6.90802	1.41231e-11	7.09365e-11	15.7753	1.61629
TACR1	1.0162	-0.0653771	6.83791	2.21813e-11	1.09126e-10	15.4273	1.0162
PTPRH	-1.38512	-0.658549	-6.83691	2.23237e-11	1.09771e-10	15.423	1.38512
HRH2	1.11974	3.21979	6.84949	2.05924e-11	1.01644e-10	15.3074	1.11974
F2	-1.96592	-1.08077	-6.77674	3.27891e-11	1.58742e-10	15.0545	1.96592
HAMP	-1.05168	-0.304098	-6.72371	4.59104e-11	2.19532e-10	14.7307	1.05168
KRT6A	-1.60849	-4.04536	-6.6688	6.49077e-11	3.05856e-10	14.3939	1.60849
KCTD16	1.13153	1.9174	6.67755	6.1431e-11	2.89966e-10	14.3752	1.13153
C1QL1	-1.58036	3.3491	-6.68233	5.96094e-11	2.81641e-10	14.2537	1.58036
APOA1	-1.12875	-2.89917	-6.63519	8.01378e-11	3.73816e-10	14.198	1.12875
RARRES1	-1.06341	2.71583	-6.64298	7.63252e-11	3.5706e-10	14.0871	1.06341
ZCCHC16	1.2	-3.45411	6.57418	1.17247e-10	5.39792e-10	13.8307	1.2
PANX2	-1.24656	-0.933447	-6.54596	1.39669e-10	6.37732e-10	13.6674	1.24656
SLC52A1	-1.03817	-1.56517	-6.54285	1.42384e-10	6.4952e-10	13.6494	1.03817
PITX1	-1.61624	-2.50889	-6.53068	1.53519e-10	6.97694e-10	13.5767	1.61624
TAL2	1.08996	-0.10746	6.50591	1.78863e-10	8.07503e-10	13.4239	1.08996
SOSTDC1	1.43655	-0.134346	6.49681	1.89176e-10	8.51575e-10	13.3702	1.43655
AVPR1B	1.25979	0.957149	6.40134	3.39237e-10	1.49048e-09	12.7801	1.25979
GABRG1	1.45976	-3.10815	6.37566	3.96467e-10	1.73175e-09	12.6663	1.45976
SSTR1	1.00097	1.61747	6.37103	4.0775e-10	1.77903e-09	12.5668	1.00097
ESRRG	1.07127	2.62264	6.36289	4.28349e-10	1.86472e-09	12.4289	1.07127
SLC27A2	1.05111	4.70245	6.40704	3.2768e-10	1.441e-09	12.4169	1.05111
INHBE	-1.06757	0.213771	-6.33392	5.1025e-10	2.20349e-09	12.4131	1.06757
FOXI2	1.45751	-2.16237	6.32869	5.26594e-10	2.27154e-09	12.3986	1.45751
KRT5	-1.37706	-1.78795	-6.31575	5.69247e-10	2.44414e-09	12.3257	1.37706
TMEM252	1.1929	2.58967	6.34283	4.83534e-10	2.09557e-09	12.3163	1.1929
TNNI3	-1.21469	-4.69907	-6.2808	7.02065e-10	2.9867e-09	12.0994	1.21469
LHFPL3	1.1594	-1.8653	6.24819	8.53071e-10	3.60542e-09	11.9388	1.1594
HTR3A	-1.10316	-4.07817	-6.24157	8.87397e-10	3.74398e-09	11.8843	1.10316
MGAM	1.22006	5.11486	6.3201	5.54523e-10	2.38461e-09	11.8704	1.22006
ZNF728	1.00747	-4.34428	6.23697	9.12035e-10	3.84543e-09	11.8542	1.00747
HMGCLL1	1.20057	-1.63506	6.22074	1.00447e-09	4.2096e-09	11.7826	1.20057
FREM1	1.24681	0.619229	6.22238	9.94697e-10	4.17313e-09	11.7595	1.24681
AKR1B10	-1.5527	-1.33941	-6.18902	1.21225e-09	5.03476e-09	11.6037	1.5527
SAA4	-1.33133	-4.39278	-6.18585	1.23522e-09	5.12579e-09	11.5627	1.33133
SEMA3D	1.21726	1.77757	6.1924	1.18826e-09	4.94254e-09	11.5235	1.21726
SLPI	-1.77115	1.228	-6.12447	1.77301e-09	7.25365e-09	11.1755	1.77115
ATP13A4	1.03684	0.292168	6.09735	2.07813e-09	8.45035e-09	11.0644	1.03684
TOX3	1.50203	1.03155	6.09876	2.06099e-09	8.38242e-09	11.0414	1.50203
MOCOS	-1.02662	1.96999	-6.08033	2.29518e-09	9.28635e-09	10.8713	1.02662
CIDEC	-1.35273	-2.85398	-6.04699	2.78631e-09	1.1185e-08	10.8051	1.35273
C11orf86	-1.43373	-1.77755	-6.04357	2.84216e-09	1.13974e-08	10.7921	1.43373
GABRB3	1.16788	3.03249	6.068	2.46604e-09	9.94243e-09	10.6845	1.16788
G6PC	1.61718	0.768811	5.98932	3.88879e-09	1.53943e-08	10.4447	1.61718
ASXL3	1.06197	1.64139	5.9813	4.07265e-09	1.60959e-08	10.3473	1.06197
COL19A1	1.06363	-1.19174	5.95608	4.70705e-09	1.84904e-08	10.3098	1.06363
GALR1	1.03293	-0.75215	5.93431	5.3317e-09	2.08644e-08	10.1872	1.03293
FLRT3	1.06977	4.20604	6.00843	3.48303e-09	1.3836e-08	10.1818	1.06977
SAA2-SAA4	-1.81723	-3.51664	-5.92035	5.77413e-09	2.25364e-08	10.1012	1.81723
SPDEF	-1.04633	-2.33252	-5.90483	6.30784e-09	2.44769e-08	10.0317	1.04633
KISS1	-1.04833	-3.05689	-5.86876	7.74126e-09	2.98011e-08	9.82786	1.04833
TRIM54	-1.36998	0.233617	-5.8384	9.18981e-09	3.50994e-08	9.64445	1.36998
PSAT1	-1.03332	2.81454	-5.85519	8.35862e-09	3.20634e-08	9.52505	1.03332
HP	-1.76276	0.164951	-5.8104	1.0758e-08	4.0697e-08	9.49586	1.76276
KLK10	-1.11939	-3.31456	-5.79312	1.18527e-08	4.46295e-08	9.41796	1.11939
SHISA9	1.06199	3.41072	5.844	8.90405e-09	3.40615e-08	9.38602	1.06199
CXCL13	-1.29139	0.996059	-5.79279	1.18745e-08	4.47029e-08	9.36366	1.29139
CHST9	1.25941	3.37019	5.83532	9.35058e-09	3.56854e-08	9.34893	1.25941
KRT6B	-1.06496	-5.09155	-5.78179	1.26286e-08	4.73952e-08	9.32163	1.06496
SAA2	-1.82324	-1.07651	-5.76671	1.37386e-08	5.13624e-08	9.28824	1.82324
PPP1R14D	-1.32399	0.803947	-5.77008	1.3483e-08	5.04359e-08	9.25269	1.32399
VGF	-1.0891	-3.21912	-5.74117	1.58393e-08	5.88312e-08	9.14317	1.0891
AQP4	1.12574	0.938887	5.7469	1.53425e-08	5.70953e-08	9.12119	1.12574
ZNF804B	1.1718	-4.67308	5.7289	1.69566e-08	6.27414e-08	9.05015	1.1718
MISP	-1.24561	0.547874	-5.70859	1.89769e-08	6.99237e-08	8.93861	1.24561
OPCML	1.32307	1.29586	5.68897	2.11493e-08	7.74583e-08	8.79072	1.32307
MAT1A	-1.59485	-1.38234	-5.67138	2.33022e-08	8.51029e-08	8.78909	1.59485
GOLGA6L2	-1.24612	-4.47232	-5.67851	2.2405e-08	8.19185e-08	8.78866	1.24612
KRT19	-1.4578	5.48215	-5.77231	1.33156e-08	4.98481e-08	8.74421	1.4578
TRHDE	1.20698	3.46858	5.69672	2.02634e-08	7.44102e-08	8.58594	1.20698
SLC5A8	1.89741	3.17681	5.66783	2.37623e-08	8.67258e-08	8.48989	1.89741
UCHL1	-1.08196	2.6938	-5.6526	2.58358e-08	9.38794e-08	8.45348	1.08196
SLC16A12	1.09437	5.76512	5.71584	1.82296e-08	6.73108e-08	8.43167	1.09437
PRAME	-1.65897	1.53437	-5.61322	3.20493e-08	1.15229e-07	8.3741	1.65897
MMP9	-1.00793	3.35506	-5.61442	3.18413e-08	1.14502e-07	8.15099	1.00793
ZIC5	-1.04272	-4.92848	-5.55062	4.50293e-08	1.59478e-07	8.11096	1.04272
PPP1R1A	-1.62474	1.77271	-5.53878	4.80034e-08	1.69578e-07	7.9657	1.62474
PKP3	-1.2515	-0.560918	-5.4715	6.88883e-08	2.39354e-07	7.75025	1.2515
IL20RA	-1.06995	-3.14747	-5.44452	7.95427e-08	2.74898e-07	7.60926	1.06995
EFNA5	-1.01479	3.9355	-5.52763	5.09762e-08	1.79525e-07	7.60391	1.01479
MZB1	-1.00572	1.4296	-5.43227	8.48935e-08	2.92454e-07	7.44983	1.00572
CUBN	1.0129	8.04035	5.52528	5.16269e-08	1.81652e-07	7.44185	1.0129
APOH	-1.28288	-1.42097	-5.36421	1.21617e-07	4.12602e-07	7.22438	1.28288
APOC3	-1.25068	-3.89552	-5.35677	1.26465e-07	4.28077e-07	7.15307	1.25068
LRP2	1.21903	8.23876	5.46738	7.04206e-08	2.44547e-07	7.14873	1.21903
WISP2	-1.16316	0.69875	-5.36123	1.23536e-07	4.186e-07	7.14276	1.16316
KRT4	-1.0065	-4.79716	-5.33717	1.40141e-07	4.7215e-07	7.03232	1.0065
PPP2R2C	-1.05589	-0.582649	-5.25197	2.18197e-07	7.20023e-07	6.6578	1.05589
KRT13	-1.22652	-3.41026	-5.25278	2.17291e-07	7.17399e-07	6.65005	1.22652
EPHA10	-1.1785	-1.39025	-5.19566	2.9142e-07	9.4924e-07	6.39838	1.1785
TFF1	-1.09897	-4.55165	-5.16833	3.35045e-07	1.08479e-06	6.21047	1.09897
ST8SIA6	1.21047	0.204592	5.1386	3.89667e-07	1.25019e-06	6.07576	1.21047
GCKR	-1.00703	-3.26186	-5.1006	4.72138e-07	1.50189e-06	5.91813	1.00703
WFDC5	-1.18792	-4.63285	-5.09679	4.8127e-07	1.52844e-06	5.86421	1.18792
FGA	-1.86446	1.2318	-5.08145	5.19866e-07	1.64617e-06	5.73618	1.86446
CASR	1.17915	-0.8473	5.01826	7.12755e-07	2.22425e-06	5.54173	1.17915
SLC13A1	1.57734	2.88921	5.06764	5.57128e-07	1.75558e-06	5.48871	1.57734
FOXA1	-1.18254	-2.91119	-4.98234	8.51531e-07	2.6329e-06	5.36902	1.18254
ZIC2	-1.03048	-4.31148	-4.97786	8.70548e-07	2.68914e-06	5.3118	1.03048
C8orf22	-1.70729	-1.14922	-4.92155	1.14788e-06	3.50129e-06	5.0974	1.70729
PADI3	-1.22401	-2.77037	-4.91489	1.18579e-06	3.6124e-06	5.05999	1.22401
TF	-1.15352	0.929614	-4.93156	1.09301e-06	3.33865e-06	5.05383	1.15352
LBP	-1.5704	0.519695	-4.90583	1.2394e-06	3.76921e-06	4.96224	1.5704
UNC5D	1.29099	-0.358173	4.88078	1.39997e-06	4.23633e-06	4.88947	1.29099
CCNO	-1.02016	-1.78261	-4.86702	1.49647e-06	4.51077e-06	4.85734	1.02016
SPINK1	-1.20249	0.324481	-4.85904	1.55542e-06	4.67759e-06	4.75941	1.20249
C10orf99	-1.56153	0.343388	-4.808	1.98852e-06	5.89877e-06	4.52556	1.56153
CD70	-1.03673	4.72853	-4.8577	1.56551e-06	4.70509e-06	4.19506	1.03673
BMP5	1.21614	-1.92985	4.71797	3.05062e-06	8.83366e-06	4.1796	1.21614
DACT2	1.2216	-1.01751	4.60939	5.06532e-06	1.43073e-05	3.69855	1.2216
OR2T10	1.12892	-1.84003	4.60426	5.1868e-06	1.46334e-05	3.68306	1.12892
PCK1	1.14721	5.45259	4.75186	2.59882e-06	7.60472e-06	3.66315	1.14721
MT1G	-1.05752	1.97186	-4.6372	4.45267e-06	1.26689e-05	3.61926	1.05752
SCGN	1.23107	3.52246	4.68344	3.58831e-06	1.03184e-05	3.60174	1.23107
SLC10A2	1.39508	2.41775	4.64461	4.30175e-06	1.22521e-05	3.59893	1.39508
CPA4	-1.10446	-0.649878	-4.58038	5.79037e-06	1.61929e-05	3.5679	1.10446
IGFBP1	-1.31299	0.761247	-4.58494	5.67017e-06	1.58796e-05	3.50856	1.31299
SLC6A19	1.66148	2.43463	4.57976	5.80681e-06	1.62365e-05	3.31377	1.66148
FDCSP	-1.19774	-4.41897	-4.51389	7.84663e-06	2.16135e-05	3.23284	1.19774
PLA2G2A	-1.13143	-3.01967	-4.46959	9.58789e-06	2.61614e-05	3.08809	1.13143
CDH9	1.17067	-3.01962	4.45658	1.01658e-05	2.7649e-05	3.03403	1.17067
SYT8	-1.10635	-3.08182	-4.43975	1.0963e-05	2.97258e-05	2.96067	1.10635
TMEM174	1.32485	1.82311	4.46539	9.77101e-06	2.66237e-05	2.89388	1.32485
CXorf22	-1.03839	-1.88924	-4.41393	1.23035e-05	3.3111e-05	2.88104	1.03839
OLIG1	-1.09786	-1.06888	-4.34484	1.67068e-05	4.4244e-05	2.58947	1.09786
SLC12A1	1.12092	-0.0935474	4.3311	1.77459e-05	4.68492e-05	2.49037	1.12092
NKAIN4	-1.06028	1.51373	-4.3126	1.92432e-05	5.05684e-05	2.2885	1.06028
HOXB13	-1.13072	-3.52639	-4.27959	2.22199e-05	5.79053e-05	2.28598	1.13072
TUBA3E	-1.04814	-2.95779	-4.26344	2.38309e-05	6.18465e-05	2.23843	1.04814
TMEM92	-1.01354	1.78749	-4.29762	2.05439e-05	5.37682e-05	2.19555	1.01354
TTR	-1.04673	-3.62958	-4.21461	2.94093e-05	7.54769e-05	2.02075	1.04673
SLN	-1.08088	-3.00777	-4.13072	4.20088e-05	0.000105623	1.70854	1.08088
IRX6	-1.09294	-0.308671	-4.08215	5.14982e-05	0.00012786	1.50995	1.09294
HAO2	1.02161	3.07335	4.17296	3.51319e-05	8.93259e-05	1.50398	1.02161
SLC22A12	1.30533	3.2102	4.17607	3.4671e-05	8.82695e-05	1.49935	1.30533
FGG	-1.58318	0.747651	-3.94542	9.03703e-05	0.00021641	0.913058	1.58318
CYP4A11	1.3203	3.74386	4.02483	6.53196e-05	0.000159567	0.813057	1.3203
FGB	-1.59913	2.05488	-3.92707	9.73378e-05	0.00023198	0.701022	1.59913
C5orf46	-1.12737	1.68155	-3.88302	0.000116188	0.000274747	0.58329	1.12737
SIM1	1.12904	1.13066	3.59009	0.000361242	0.000796101	-0.408132	1.12904
SST	1.22064	-0.0869755	3.44688	0.000612097	0.00130857	-0.791343	1.22064
CYP4A22	1.03484	0.610174	3.37978	0.000778814	0.00164079	-1.06427	1.03484
SLC6A18	1.1143	0.0270403	3.31338	0.000984669	0.00204173	-1.23234	1.1143
MYH8	1.03456	-2.03671	3.13889	0.00179024	0.00355396	-1.7099	1.03456
MTRNR2L1	-1.0054	-0.0584825	-2.98204	0.00299498	0.00574601	-2.22932	1.0054

## Sheet: Table S8
Table.S8 Functional annotation of DEGs between ZC3H13 high and low group (GO)
GO.ID	Description	p.adjust	geneID	Count
GO:0045907	positive regulation of vasoconstriction	0.000155849	1131/3274/553/2243/846/2266/2244	7
GO:0015711	organic anion transport	0.000155849	23250/345274/341/84879/6519/283238/335/55065/11001/2538/160728/387700/345/4036/846/6561/6555/340024/5320/116085/1579/348932	22
GO:0006953	acute-phase response	0.00136129	6288/2147/57817/6291/3240/6289/3929	7
GO:0019730	antimicrobial humoral response	0.00166809	140823/114770/5266/2147/3853/6590/10563/2243/5320/2244	10
GO:0019229	regulation of vasoconstriction	0.00348623	1131/3274/553/2243/846/2266/2244	7
GO:0070268	cornification	0.00420394	5266/3866/3853/3852/3854/3880/11187/3851/3860	9
GO:0006869	lipid transport	0.00422521	23250/345274/341/81575/84879/2172/335/11001/2587/160728/350/345/3929/6555/5320/1579	16
GO:0072378	blood coagulation	0.00565544	2147/350/2243/2266/2244	5
GO:0042730	fibrinolysis	0.00605956	2147/350/2243/2266/2244	5
GO:1903524	positive regulation of blood circulation	0.00809479	1131/3274/553/2243/846/2266/2244	7
GO:0010876	lipid localization	0.00823779	23250/345274/341/81575/84879/2172/335/11001/2587/160728/350/345/3929/6555/5320/1579	16
GO:0042310	vasoconstriction	0.00877621	1131/3274/553/2243/846/2266/2244	7
GO:2000352	negative regulation of endothelial cell apoptotic process	0.00964148	7010/3791/2243/2266/2244	5
GO:0042742	defense response to bacterium	0.0104093	140823/114770/2147/57817/3853/6590/3240/10563/7425/2243/3929/387695/5320/2244	14
GO:0015849	organic acid transport	0.0104093	345274/84879/6519/11001/160728/387700/4036/846/6561/6555/340024/5320/1579/348932	14
GO:0046942	carboxylic acid transport	0.0104093	345274/84879/6519/11001/160728/387700/4036/846/6561/6555/340024/5320/1579/348932	14
GO:0097756	negative regulation of blood vessel diameter	0.0118225	1131/3274/553/2243/846/2266/2244	7
GO:0031424	keratinization	0.014823	84518/2810/5266/3866/3853/3852/3854/3880/11187/3851/3860	11
GO:1903035	negative regulation of response to wounding	0.0164072	2043/55966/2147/350/2243/2266/2244	7
GO:0032102	negative regulation of response to external stimulus	0.0209334	2043/4681/7010/55966/6288/53833/2147/335/223117/10563/350/2243/2266/2244	14
GO:0015718	monocarboxylic acid transport	0.0209334	345274/84879/11001/160728/387700/846/6555/5320/1579	9
GO:0003009	skeletal muscle contraction	0.0209334	6329/126306/7138/7137/4626	5
GO:0043588	skin development	0.0233754	80144/10913/84518/2810/5266/3866/3853/25928/3852/3854/3880/11187/3851/3860/168002	15
GO:0034446	substrate adhesion-dependent cell spreading	0.0233754	3339/7010/335/1946/2243/2266/2244	7
GO:0031639	plasminogen activation	0.0233754	350/2243/2266/2244	4
GO:0098656	anion transmembrane transport	0.0233754	53405/6519/2565/2562/160728/387700/4036/846/6561/340024/6557/348932	12
GO:1904036	negative regulation of epithelial cell apoptotic process	0.023581	7010/3791/2243/2266/2244	5
GO:0034114	regulation of heterotypic cell-cell adhesion	0.0252507	335/2243/2266/2244	4
GO:0006641	triglyceride metabolic process	0.0277404	341/2172/335/2538/350/345/5105	7
GO:0007586	digestion	0.0277404	1131/4883/3274/57817/335/8972/7031/6750	8
GO:0061045	negative regulation of wound healing	0.0279424	55966/2147/350/2243/2266/2244	6
GO:0044242	cellular lipid catabolic process	0.0279424	340485/341/2172/335/11001/57016/345/5105/51179/1579	10
GO:0034368	protein-lipid complex remodeling	0.0279424	341/335/345/5320	4
GO:0034369	plasma lipoprotein particle remodeling	0.0279424	341/335/345/5320	4
GO:0033700	phospholipid efflux	0.0279443	341/335/345	3
GO:0072503	cellular divalent inorganic cation homeostasis	0.0279443	4502/5314/126306/2843/6288/6869/2147/553/7137/84239/2587/3814/10563/846/4495/10590	16
GO:0035150	regulation of tube size	0.0285432	1131/7484/3274/553/2243/846/2266/2244	8
GO:0034367	protein-containing complex remodeling	0.0287265	341/335/345/5320	4
GO:1900024	regulation of substrate adhesion-dependent cell spreading	0.0291766	335/1946/2243/2266/2244	5
GO:0030195	negative regulation of blood coagulation	0.0310057	2147/350/2243/2266/2244	5
GO:0046415	urate metabolic process	0.0310057	2538/2646/116085	3
GO:1900047	negative regulation of hemostasis	0.0323248	2147/350/2243/2266/2244	5
GO:0008544	epidermis development	0.0357307	10913/84518/2810/6820/5266/3866/3853/25928/3852/3854/3880/11187/3851/3860/10481	15
GO:0050879	multicellular organismal movement	0.0357307	6329/126306/7138/7137/4626	5
GO:0050881	musculoskeletal movement	0.0357307	6329/126306/7138/7137/4626	5
GO:0050819	negative regulation of coagulation	0.0379401	2147/350/2243/2266/2244	5
GO:0055074	calcium ion homeostasis	0.0394002	9365/5314/126306/2843/6288/6869/2147/553/7137/84239/2587/3814/10563/846/10590	15
GO:1902041	regulation of extrinsic apoptotic signaling pathway via death domain receptors	0.0394002	7078/2243/653/2266/2244	5
GO:2000351	regulation of endothelial cell apoptotic process	0.0417576	7010/3791/2243/2266/2244	5
GO:0034116	positive regulation of heterotypic cell-cell adhesion	0.0484587	2243/2266/2244	3
GO:0045177	apical part of cell	1.66272e-07	7010/9365/53405/10913/5314/146894/55966/5794/57817/8972/3814/160728/8029/4036/846/7018/6555/340024/6557/116085/1579/348932	22
GO:0016324	apical plasma membrane	1.66272e-07	7010/9365/53405/5314/146894/55966/5794/8972/3814/160728/8029/4036/846/7018/6555/340024/6557/116085/1579/348932	20
GO:0034364	high-density lipoprotein particle	1.46125e-06	341/6288/335/6291/6289/350/345	7
GO:0034358	plasma lipoprotein particle	1.23036e-05	341/6288/335/6291/6289/350/345	7
GO:1990777	lipoprotein particle	1.23036e-05	341/6288/335/6291/6289/350/345	7
GO:0032994	protein-lipid complex	1.50168e-05	341/6288/335/6291/6289/350/345	7
GO:0062023	collagen-containing extracellular matrix	6.19453e-05	7078/3339/84570/80144/341640/2147/335/83729/158326/6590/1310/4318/1946/350/345/2243/2266/2244	18
GO:0042627	chylomicron	0.000445314	341/335/350/345	4
GO:0031526	brush border membrane	0.00114254	6519/8029/4036/340024/116085/348932	6
GO:0034361	very-low-density lipoprotein particle	0.00205806	341/335/350/345	4
GO:0034385	triglyceride-rich plasma lipoprotein particle	0.00205806	341/335/350/345	4
GO:0005788	endoplasmic reticulum lumen	0.00726663	84570/10117/2147/335/11001/1310/7425/51237/2243/7018/3484/2266	12
GO:0098936	intrinsic component of postsynaptic membrane	0.013319	2043/401190/1131/3359/23767/729993/1007	7
GO:0005604	basement membrane	0.0185233	7078/3339/80144/341640/158326/1946	6
GO:0005903	brush border	0.0214476	6519/8029/4036/340024/116085/348932	6
GO:0071682	endocytic vesicle lumen	0.0289196	6288/335/3240	3
GO:0072562	blood microparticle	0.0303143	2147/335/3240/2243/7018/2266/2244	7
GO:0060205	cytoplasmic vesicle lumen	0.0347153	7078/6288/335/6590/3240/350/2243/7018/7276/2266/2244	11
GO:0031983	vesicle lumen	0.0347153	7078/6288/335/6590/3240/350/2243/7018/7276/2266/2244	11
GO:0099055	integral component of postsynaptic membrane	0.0377691	2043/1131/3359/23767/729993/1007	6
GO:0098889	intrinsic component of presynaptic membrane	0.0388932	2043/401190/1131/3359/1007	5
GO:0099240	intrinsic component of synaptic membrane	0.0433546	2043/401190/1131/3359/23767/729993/1007	7
GO:0048018	receptor ligand activity	0.000140865	4681/9365/7484/6288/2147/57817/335/83729/6291/223117/23767/10563/6289/7425/1946/7031/387695/970/653/7276/6750	21
GO:0008509	anion transmembrane transporter activity	0.000140865	6571/345274/84879/53405/6519/55065/2565/11001/2562/160728/387700/6561/6555/340024/6557/116085/348932	17
GO:0015370	solute:sodium symporter activity	0.000402726	6571/345274/160728/6561/6555/340024/6557/348932	8
GO:0015293	symporter activity	0.00105942	6571/345274/84879/160728/387700/6561/6555/340024/6557/348932	10
GO:0008514	organic anion transmembrane transporter activity	0.00105942	345274/84879/6519/55065/11001/160728/387700/6561/6555/340024/116085/348932	12
GO:0005342	organic acid transmembrane transporter activity	0.00123414	345274/84879/6519/11001/160728/387700/6561/6555/340024/348932	10
GO:0046943	carboxylic acid transmembrane transporter activity	0.00123414	345274/84879/6519/11001/160728/387700/6561/6555/340024/348932	10
GO:0008028	monocarboxylic acid transmembrane transporter activity	0.00175582	345274/84879/11001/160728/387700/6555	6
GO:0015294	solute:cation symporter activity	0.00179331	6571/345274/160728/6561/6555/340024/6557/348932	8
GO:0004857	enzyme inhibitor activity	0.0028473	7078/341/57761/2810/5266/335/5918/6590/54866/5502/345/2646/149708/6690/6588	15
GO:0015081	sodium ion transmembrane transporter activity	0.00376855	6571/345274/6329/160728/6561/6555/340024/6557/348932	9
GO:0015355	secondary active monocarboxylate transmembrane transporter activity	0.0100395	345274/160728/6555	3
GO:0045499	chemorepellent activity	0.0103127	335/223117/23767/1946	4
GO:0005343	organic acid:sodium symporter activity	0.0110649	345274/160728/6561/6555	4
GO:0015373	anion:sodium symporter activity	0.0136701	6571/6561/6557	3
GO:0015291	secondary active transmembrane transporter activity	0.0195733	6571/345274/84879/160728/387700/6561/6555/340024/6557/348932	10
GO:0005201	extracellular matrix structural constituent	0.0237187	3339/84570/80144/10117/1310/2243/2266/2244	8
GO:0055102	lipase inhibitor activity	0.0261177	341/335/345	3
GO:0005319	lipid transporter activity	0.0269215	345274/84879/63982/335/11001/160728/6555	7
GO:0015296	anion:cation symporter activity	0.0318468	6571/6561/6557	3
GO:0005200	structural constituent of cytoskeleton	0.0318468	3866/3853/3852/3854/3880/112714	6
GO:0042562	hormone binding	0.0318468	2862/1131/4883/6820/2587/7276	6
GO:1901618	organic hydroxy compound transmembrane transporter activity	0.0382916	6571/345274/160728/6555	4

## Sheet: Table S9
Table.S9 Functional annotation of DEGs between ZC3H13 high and low group (KEGG)
ID	Description	p.adjust	geneID	Count
hsa04080	Neuroactive ligand-receptor interaction	0.0330422	2862/1131/134864/6869/3274/2147/553/2565/6751/2562/2587/3814/6750	13
hsa04979	Cholesterol metabolism	0.0330422	341/335/350/345/4036	5

## Sheet: Table S10
Table.S10 Differences in HALLMARK pathway GSVA enrichment between ZC3H13 high and low group
Pathways	logFC	AveExpr	t	P.Value	adj.P.Val	B
HALLMARK_MITOTIC_SPINDLE	0.343704	-0.0139781	19.0451	3.50818e-62	1.75409e-60	130.682
HALLMARK_UV_RESPONSE_DN	0.293704	-0.00461607	15.4443	8.46842e-45	2.1171e-43	90.7946
HALLMARK_KRAS_SIGNALING_DN	-0.168609	0.0294167	-14.1066	1.14069e-38	1.90115e-37	76.7436
HALLMARK_HEDGEHOG_SIGNALING	0.225719	0.0119464	11.8341	7.0983e-29	8.87287e-28	54.3193
HALLMARK_TGF_BETA_SIGNALING	0.264716	-0.00660738	11.2282	2.00124e-26	2.00124e-25	48.7174
HALLMARK_PROTEIN_SECRETION	0.27648	-0.0151072	11.0285	1.23571e-25	1.02976e-24	46.9107
HALLMARK_ANDROGEN_RESPONSE	0.192741	-0.0111718	9.641	2.14503e-20	1.53216e-19	34.9518
HALLMARK_HEME_METABOLISM	0.131407	-0.0116895	9.41491	1.3815e-19	8.6344e-19	33.1083
HALLMARK_REACTIVE_OXYGEN_SPECIES_PATHWAY	-0.189909	-0.0314323	-8.48684	2.07586e-16	1.15326e-15	25.8782
HALLMARK_WNT_BETA_CATENIN_SIGNALING	0.178207	-2.44285e-05	8.18955	1.92181e-15	9.60907e-15	23.6824
HALLMARK_PI3K_AKT_MTOR_SIGNALING	0.111976	-0.0166575	7.65487	9.03919e-14	4.10872e-13	19.8883
HALLMARK_UV_RESPONSE_UP	-0.102672	-0.0122767	-7.39313	5.53423e-13	2.30593e-12	18.1058
HALLMARK_ESTROGEN_RESPONSE_LATE	-0.108676	0.000721164	-6.80222	2.75388e-11	1.05918e-10	14.2699
HALLMARK_G2M_CHECKPOINT	0.16076	-0.030237	6.67926	6.0091e-11	2.14611e-10	13.5053
HALLMARK_NOTCH_SIGNALING	0.104196	-0.00718111	6.17923	1.27371e-09	4.24568e-09	10.5189
HALLMARK_DNA_REPAIR	-0.0906289	-0.0406901	-5.77926	1.27245e-08	3.97642e-08	8.27556
HALLMARK_XENOBIOTIC_METABOLISM	-0.106775	-6.88779e-06	-5.55534	4.36453e-08	1.28368e-07	7.07751
HALLMARK_COAGULATION	-0.107177	0.0205702	-5.52049	5.26816e-08	1.46338e-07	6.89484
HALLMARK_GLYCOLYSIS	-0.110234	-0.022276	-5.41924	9.05024e-08	2.38164e-07	6.36992
HALLMARK_SPERMATOGENESIS	-0.0593894	0.0086162	-5.02111	7.0001e-07	1.75002e-06	4.39098
HALLMARK_ALLOGRAFT_REJECTION	-0.144319	-0.000481699	-4.90376	1.24748e-06	2.97018e-06	3.83389
HALLMARK_MYOGENESIS	-0.0844448	0.00758193	-4.87596	1.42809e-06	3.24565e-06	3.70365
HALLMARK_P53_PATHWAY	-0.0649707	-0.0178738	-4.83832	1.71318e-06	3.72431e-06	3.52841
HALLMARK_OXIDATIVE_PHOSPHORYLATION	-0.142112	-0.0381191	-4.35491	1.59457e-05	3.32202e-05	1.38949
HALLMARK_CHOLESTEROL_HOMEOSTASIS	-0.0684611	-0.0253494	-4.18217	3.37159e-05	6.74319e-05	0.675904
HALLMARK_MYC_TARGETS_V2	-0.10225	-0.0481902	-3.94963	8.8699e-05	0.000170575	-0.241823
HALLMARK_HYPOXIA	-0.0678526	-0.00272314	-3.43503	0.000638278	0.001182	-2.09575
HALLMARK_IL6_JAK_STAT3_SIGNALING	-0.0779731	0.00176867	-3.02775	0.00258207	0.00461084	-3.38739
HALLMARK_PANCREAS_BETA_CELLS	-0.0550257	0.0494394	-2.91044	0.00375881	0.00648071	-3.73025
HALLMARK_UNFOLDED_PROTEIN_RESPONSE	0.0495333	-0.0330547	2.72536	0.00663254	0.0110542	-4.24449
HALLMARK_TNFA_SIGNALING_VIA_NFKB	-0.0614941	-0.00845154	-2.57404	0.0103186	0.0166429	-4.64051
HALLMARK_EPITHELIAL_MESENCHYMAL_TRANSITION	-0.0736062	-0.00262383	-2.55031	0.0110389	0.0172483	-4.7006
HALLMARK_INFLAMMATORY_RESPONSE	-0.0568545	0.000467073	-2.37337	0.0179773	0.0272384	-5.1316
HALLMARK_E2F_TARGETS	0.0516935	-0.0408784	2.05422	0.0404379	0.0594675	-5.83213
HALLMARK_BILE_ACID_METABOLISM	0.0320777	0.00349319	1.67384	0.0947441	0.135349	-6.53698
HALLMARK_ESTROGEN_RESPONSE_EARLY	0.0258805	-0.00507319	1.64469	0.100619	0.139749	-6.58514
HALLMARK_APOPTOSIS	-0.0242663	-0.0140684	-1.55115	0.121454	0.164127	-6.73398
HALLMARK_APICAL_JUNCTION	0.0253018	-0.00333119	1.46051	0.144734	0.19044	-6.86998
HALLMARK_ANGIOGENESIS	0.0354278	0.00981297	1.41868	0.156571	0.200732	-6.93
HALLMARK_KRAS_SIGNALING_UP	0.0241443	0.0110583	1.35959	0.174531	0.218164	-7.01185
HALLMARK_FATTY_ACID_METABOLISM	-0.0327354	-0.0144719	-1.31572	0.188831	0.230281	-7.07037
HALLMARK_INTERFERON_GAMMA_RESPONSE	-0.0367558	-0.0146612	-1.29329	0.196466	0.233888	-7.09955
HALLMARK_INTERFERON_ALPHA_RESPONSE	-0.0374725	-0.0229837	-1.23069	0.218976	0.254623	-7.17836
HALLMARK_IL2_STAT5_SIGNALING	-0.0180159	-0.00473676	-1.0546	0.292081	0.331911	-7.3792
HALLMARK_PEROXISOME	-0.0181827	-0.0173514	-0.963481	0.33574	0.373044	-7.47103
HALLMARK_COMPLEMENT	-0.0178854	-0.000325308	-0.88867	0.374578	0.40715	-7.54024
HALLMARK_ADIPOGENESIS	-0.0124691	-0.0216311	-0.547668	0.584147	0.621433	-7.78503
HALLMARK_MYC_TARGETS_V1	0.0118785	-0.0388893	0.477731	0.633036	0.659413	-7.82089
HALLMARK_MTORC1_SIGNALING	-0.00950435	-0.0336384	-0.428078	0.668766	0.682414	-7.84339
HALLMARK_APICAL_SURFACE	-0.000833616	0.0103574	-0.047724	0.961954	0.961954	-7.93391

[truncated: 5 more sheets: Table S11, Table S12, Table S13, Table S14, Table S15]
